# Supplementary material for: Spatiotemporal transcriptomic profiling and modeling of mouse brain at single-cell resolution reveals cell proximity effects of aging and rejuvenation
Source: bioRxiv. 2024 Jul 19:2024.07.16.603809. Preprint. [Version 1] doi: 10.1101/2024.07.16.603809 (PMC11275735; doi:10.1101/2024.07.16.603809)
Supplement: Supplement 2 [file media-2.xlsx]

## Sheet: Raw data statistics
Dataset	Cell volume - mean (um^3)	Transcripts per cell - mean	Unique genes per cell - mean	Transcripts within a cell (%)	Imaged area covered by cells (%)
aging_coronal	1772.39	534.831	81.1901	72.8355	41.3994
aging_sagittal	1679.73	439.06	74.475	71.7481	41.7292
exercise	1820.86	611.367	88.1293	75.0193	44.9161
reprogramming	1894.96	342.458	62.0565	75.3793	49.8609
