# Supplementary material for: Spatiotemporal transcriptomic profiling and modeling of mouse brain at single-cell resolution reveals cell proximity effects of aging and rejuvenation
Source: bioRxiv. 2024 Jul 19:2024.07.16.603809. Preprint. [Version 1] doi: 10.1101/2024.07.16.603809 (PMC11275735; doi:10.1101/2024.07.16.603809)
Supplement: Supplement 7 [file media-7.xlsx]

## Sheet: Aging genes and trajectories
Gene	Astrocyte_PValue	Astrocyte_Spearman	Astrocyte_Lower95CI	Astrocyte_Upper95CI	B cell_PValue	B cell_Spearman	B cell_Lower95CI	B cell_Upper95CI	Endothelial_PValue	Endothelial_Spearman	Endothelial_Lower95CI	Endothelial_Upper95CI	Ependymal_PValue	Ependymal_Spearman	Ependymal_Lower95CI	Ependymal_Upper95CI	Macrophage_PValue	Macrophage_Spearman	Macrophage_Lower95CI	Macrophage_Upper95CI	Microglia_PValue	Microglia_Spearman	Microglia_Lower95CI	Microglia_Upper95CI	NSC_PValue	NSC_Spearman	NSC_Lower95CI	NSC_Upper95CI	Neuroblast_PValue	Neuroblast_Spearman	Neuroblast_Lower95CI	Neuroblast_Upper95CI	Neuron-Excitatory_PValue	Neuron-Excitatory_Spearman	Neuron-Excitatory_Lower95CI	Neuron-Excitatory_Upper95CI	Neuron-Inhibitory_PValue	Neuron-Inhibitory_Spearman	Neuron-Inhibitory_Lower95CI	Neuron-Inhibitory_Upper95CI	Neuron-MSN_PValue	Neuron-MSN_Spearman	Neuron-MSN_Lower95CI	Neuron-MSN_Upper95CI	Neutrophil_PValue	Neutrophil_Spearman	Neutrophil_Lower95CI	Neutrophil_Upper95CI	OPC_PValue
Th	0.531043	-0.148872	-0.554841	0.314358	0.654142	0.106767	-0.352404	0.524507	0.700516	0.0917293	-0.365633	0.51341	0.38709	0.204511	-0.261693	0.593335	0.273751	-0.257143	-0.628182	0.209181	0.645005	0.109774	-0.349736	0.526709	0.879931	-0.0360902	-0.471087	0.413027	0.604509	0.123308	-0.337636	0.536551	0.743149	-0.0781955	-0.5033	0.377384	0.489867	0.16391	-0.3004	0.565419	0.379993	-0.207519	-0.595366	0.258765	0.394261	0.201504	-0.264612	0.591299	0.850206
Cd52	0.338971	0.225564	-0.241014	0.607451	0.469886	0.171429	-0.293346	0.570659	0.348974	0.221053	-0.245481	0.604446	0.667935	0.102256	-0.356392	0.521192	0.569419	0.135338	-0.326752	0.545207	3.4905e-05	0.789474	0.533247	0.913022	0.0710472	0.41203	-0.0372898	0.722767	0.929799	-0.0210526	-0.459295	0.425432	0.600074	0.124812	-0.336282	0.537638	0.183806	0.309774	-0.153834	0.661602	0.28255	0.252632	-0.21379	0.625252	0.98996	-0.00300752	-0.444936	0.440099	0.0699207
S100a6	0.0133872	0.542857	0.132061	0.794515	0.060376	0.427068	-0.0190541	0.73137	0.0186832	0.520301	0.101045	0.782627	0.81088	0.0571429	-0.395376	0.48734	0.122986	0.356391	-0.102257	0.690079	0.0124902	0.547368	0.138362	0.79687	0.383533	0.206015	-0.26023	0.594351	0.0163941	0.529323	0.113354	0.787405	0.0265786	0.494737	0.0668521	0.768917	0.131663	0.348872	-0.110746	0.685555	0.119633	0.359398	-0.0988423	0.691882	0.0830713	0.396992	-0.0552312	0.714068	0.224585
Cd3g	0.879931	0.0360902	-0.413027	0.471087	0.496151	0.161577	-0.302579	0.563786	0.162323	0.324812	-0.137468	0.6709	0.20232	0.297744	-0.166747	0.654084	0.262287	-0.263158	-0.632072	0.203003	0.95484	0.0135338	-0.431572	0.45334	0.0410982	-0.460357	-0.750074	-0.0223988	0.761677	-0.0723874	-0.498926	0.382382	0.506147	-0.157895	-0.561203	0.306007	0.924798	0.0225564	-0.424199	0.460481	0.473849	-0.169925	-0.569613	0.294761	0.824956	-0.0528231	-0.48403	0.399025	0.106871
Tgfb1	0.796239	-0.0616541	-0.490785	0.391549	0.914804	-0.0255639	-0.462849	0.421728	0.81088	-0.0571429	-0.48734	0.395376	0.0856465	0.393985	-0.0587847	0.712316	0.332397	-0.228571	-0.609448	0.238025	0.0869559	-0.392481	-0.711439	0.0605572	0.793729	0.0624295	-0.39089	0.491375	0.724104	0.0842105	-0.372179	0.507808	0.489867	0.16391	-0.3004	0.565419	0.19758	0.300752	-0.163533	0.65597	0.16439	0.323308	-0.139116	0.669975	0.0545841	-0.43609	-0.736485	0.00796826	0.695829
Cd79a	0.0044951	0.607519	0.225666	0.827559	0.649567	-0.108271	-0.525608	0.351071	0.909812	-0.0270677	-0.46403	0.42049	0.0124902	0.547368	0.138362	0.79687	0.506147	0.157895	-0.306007	0.561203	0.000814937	0.687218	0.351631	0.866292	0.752727	-0.075188	-0.501038	0.379975	0.796239	-0.0616541	-0.490785	0.391549	0.397873	-0.2	-0.590279	0.266069	0.909812	0.0270677	-0.42049	0.46403	0.645005	0.109774	-0.349736	0.526709	0.281751	0.253038	-0.213376	0.625517	0.608957
Tpm4	0.909812	0.0270677	-0.42049	0.46403	0.262287	-0.263158	-0.632072	0.203003	0.322678	0.233083	-0.233525	0.612435	0.00108894	-0.675188	-0.86058	-0.331806	0.209571	-0.293233	-0.651247	0.171548	0.00337224	0.622556	0.248494	0.835031	0.00892276	-0.568421	-0.80776	-0.168212	0.000241216	-0.732331	-0.887302	-0.428759	0.332397	0.228571	-0.238025	0.609448	0.0994129	-0.378947	-0.703497	0.0763821	0.949828	-0.0150376	-0.454534	0.430347	0.259469	0.264662	-0.201453	0.633042	0.03488
Ercc1	0.691153	-0.0947368	-0.51564	0.363002	0.497318	-0.161145	-0.563484	0.302982	0.450325	0.178947	-0.28624	0.575866	0.285522	-0.251128	-0.624274	0.215321	0.771985	-0.0691729	-0.496496	0.385137	0.595654	-0.126316	-0.538723	0.334927	0.427421	-0.18797	-0.582073	0.277646	0.514383	0.154887	-0.308799	0.559088	0.924798	-0.0225564	-0.460481	0.424199	0.613418	0.120301	-0.340338	0.534374	0.613418	0.120301	-0.340338	0.534374	0.0122022	-0.548872	-0.797653	-0.14047	0.771985
Trp53	0.419927	-0.190977	-0.584132	0.274764	0.805993	0.0586466	-0.394102	0.48849	0.150299	-0.333835	-0.676428	0.127525	0.408819	-0.195489	-0.587211	0.270426	0.2145	0.290226	-0.174737	0.64935	0.552214	0.141353	-0.321263	0.549502	0.801113	-0.0601504	-0.489638	0.392827	0.181576	-0.311278	-0.662537	0.152209	0.522682	0.15188	-0.311583	0.556967	0.631392	-0.114286	-0.530002	0.345719	0.626879	-0.115789	-0.531097	0.344377	0.825581	0.0526316	-0.399186	0.483882	0.446465
Trh	0.771985	-0.0691729	-0.496496	0.385137	0.289047	-0.249356	-0.623119	0.217123	0.514383	-0.154887	-0.559088	0.308799	0.434986	-0.184962	-0.58001	0.280519	0.313131	-0.237594	-0.61541	0.229004	0.128142	-0.35188	-0.687368	0.107358	0.0379613	-0.466868	-0.75368	-0.0306871	0.909812	-0.0270677	-0.46403	0.42049	0.929799	-0.0210526	-0.459295	0.425432	0.591246	-0.12782	-0.539807	0.333569	0.329138	-0.230075	-0.610445	0.236527	0.538849	-0.146085	-0.552865	0.316924	0.325899
Tph2	0.0733409	-0.409023	-0.721035	0.0409014	0.923529	0.0229382	-0.423885	0.460782	0.251131	-0.269173	-0.635944	0.196788	0.595654	-0.126316	-0.538723	0.334927	0.626879	-0.115789	-0.531097	0.344377	0.133449	-0.347368	-0.684647	0.112436	0.0416066	-0.459338	-0.749509	-0.0211075	0.15707	-0.328695	-0.673284	0.1332	0.654142	0.106767	-0.352404	0.524507	0.335674	0.227068	-0.239521	0.60845	0.686487	0.0962406	-0.361684	0.516754	0.769609	0.069913	-0.384504	0.497056	0.969885
Cd209a	0.95484	0.0135338	-0.431572	0.45334	0.406803	-0.196314	-0.587773	0.26963	0.626879	-0.115789	-0.531097	0.344377	0.160275	-0.326316	-0.671824	0.135817	0.700516	0.0917293	-0.365633	0.51341	0.959853	-0.0120301	-0.452144	0.432795	0.366021	-0.213534	-0.599414	0.252883	0.672556	-0.100752	-0.520085	0.357718	0.752727	-0.075188	-0.501038	0.379975	0.81088	0.0571429	-0.395376	0.48734	0.681832	0.0977444	-0.360364	0.517865	0.0951244	-0.383459	-0.706153	0.0711325	0.608957
Gzmb	0.865047	0.0406015	-0.409273	0.474595	0.00373696	-0.617268	-0.832412	-0.240419	0.510257	0.156391	-0.307404	0.560146	0.362574	0.215038	-0.251407	0.600423	0.0624065	0.42406	-0.0227251	0.729657	0.00257111	0.63609	0.269401	0.84169	0.194025	-0.303039	-0.657402	0.161083	0.949828	-0.0150376	-0.454534	0.430347	0.174994	0.315789	-0.147318	0.665334	0.19994	0.299248	-0.165141	0.655028	0.939809	-0.0180451	-0.456917	0.427893	0.369353	0.212088	-0.2543	0.598443	0.84527
Cd274	3.21749e-06	0.842105	0.636939	0.935874	0.0178935	0.523308	0.105134	0.784223	0.000287533	0.726316	0.418213	0.884538	4.39223e-05	0.783459	0.521868	0.91036	0.190609	0.305263	-0.158695	0.658791	1.30296e-07	0.891729	0.742014	0.95672	0.0271142	0.493233	0.0648715	0.768103	6.11958e-05	0.774436	0.504971	0.906348	0.00710444	0.581955	0.187797	0.814675	0.00390031	0.615038	0.237028	0.831305	0.00807276	0.574436	0.176878	0.810841	0.262287	0.263158	-0.203003	0.632072	0.000113842
Il10	0.237619	-0.276692	-0.640757	0.188966	0.997456	0.000761972	-0.441908	0.443133	0.909812	0.0270677	-0.42049	0.46403	0.493913	-0.162406	-0.564367	0.301805	0.332397	0.228571	-0.238025	0.609448	0.98494	-0.00451128	-0.446141	0.438886	0.0945134	-0.384113	-0.706538	0.0703685	0.474146	-0.169813	-0.569535	0.294866	0.825581	0.0526316	-0.399186	0.483882	0.454203	0.177444	-0.287665	0.574828	0.840339	-0.0481203	-0.480411	0.402982	0.977326	-0.0067925	-0.447967	0.437042	0.909812
Brca1	0.450325	-0.178947	-0.575866	0.28624	0.0876412	-0.391701	-0.710983	0.0614758	0.762339	-0.0721805	-0.49877	0.38256	0.332397	-0.228571	-0.609448	0.238025	0.0666216	0.418045	-0.0300313	0.72622	0.172837	0.317293	-0.145683	0.666265	0.635917	0.112782	-0.34706	0.528906	0.752727	0.075188	-0.379975	0.501038	0.776821	-0.0676692	-0.495356	0.386423	0.485838	-0.165414	-0.566469	0.298993	0.626879	-0.115789	-0.531097	0.344377	0.309236	-0.239458	-0.616637	0.227131	0.010585
Vtn	0.796239	-0.0616541	-0.490785	0.391549	0.964869	0.0105263	-0.434016	0.450947	0.747933	-0.0766917	-0.50217	0.378681	0.54795	-0.142857	-0.550572	0.319886	0.0116424	-0.55188	-0.799217	-0.144696	0.473849	-0.169925	-0.569613	0.294761	0.709921	-0.0887218	-0.511173	0.368257	0.535247	-0.147368	-0.553776	0.315743	0.497974	0.160902	-0.303208	0.563314	0.934803	0.0195489	-0.426663	0.458107	0.649567	0.108271	-0.351071	0.525608	0.9198	0.0240602	-0.422964	0.461666	0.408819
Slc2a4	0.000386913	0.715789	0.399955	0.879672	0.919679	-0.0240964	-0.461694	0.422934	0.0255326	0.497744	0.0708233	0.770544	0.234974	-0.278195	-0.641716	0.187395	0.522682	-0.15188	-0.556967	0.311583	7.39882e-06	0.825564	0.60353	0.928776	0.174994	0.315789	-0.147318	0.665334	0.0427185	-0.457143	-0.748288	-0.0183302	0.276664	0.255639	-0.210719	0.627207	0.427421	0.18797	-0.277646	0.582073	0.105348	0.372932	-0.0833425	0.699942	0.642603	-0.110568	-0.527289	0.34903	0.0250219
Cxcl16	0.303755	0.242105	-0.224464	0.618375	0.0889185	-0.390258	-0.71014	0.063172	0.493913	0.162406	-0.301805	0.564367	0.0634408	0.422556	-0.0245561	0.728799	0.416206	0.192481	-0.27332	0.58516	0.00317835	0.625564	0.25311	0.836516	0.493253	-0.162651	-0.564538	0.301576	0.502052	0.159398	-0.304609	0.562259	0.944817	-0.0165414	-0.455726	0.429121	0.700516	0.0917293	-0.365633	0.51341	0.714638	0.087218	-0.369566	0.510053	0.711235	-0.0883025	-0.510861	0.368622	0.288513
Ccl4	0.325899	0.231579	-0.235027	0.61144	0.556561	-0.139826	-0.548413	0.32266	0.0555188	0.434586	-0.00982351	0.735635	0.322678	0.233083	-0.233525	0.612435	0.119633	0.359398	-0.0988423	0.691882	6.45802e-05	0.772932	0.502175	0.905677	0.0655483	0.419549	-0.0282092	0.727081	0.691153	0.0947368	-0.363002	0.51564	0.362574	0.215038	-0.251407	0.600423	0.0869559	0.392481	-0.0605572	0.711439	0.0655483	0.419549	-0.0282092	0.727081	0.441922	-0.182229	-0.578129	0.283123	0.979921
Vip	0.240283	0.275188	-0.190536	0.639797	0.711235	-0.0883025	-0.510861	0.368622	0.181576	0.311278	-0.152209	0.662537	0.870004	0.0390977	-0.410526	0.473427	0.672556	0.100752	-0.357718	0.520085	0.884902	-0.0345865	-0.469915	0.414275	0.296892	-0.245462	-0.620574	0.221072	0.626879	0.115789	-0.344377	0.531097	0.477829	0.168421	-0.296173	0.568567	0.0404576	0.461654	0.0240457	0.750794	0.865047	-0.0406015	-0.474595	0.409273	0.597282	-0.125761	-0.538323	0.335427	0.700516
Echdc1	0.172837	-0.317293	-0.666265	0.145683	0.565096	0.136842	-0.325382	0.546282	0.691153	-0.0947368	-0.51564	0.363002	0.19758	-0.300752	-0.65597	0.163533	0.394261	-0.201504	-0.591299	0.264612	0.473849	0.169925	-0.294761	0.569613	0.297601	-0.245113	-0.620346	0.221425	0.552214	-0.141353	-0.549502	0.321263	0.884902	-0.0345865	-0.469915	0.414275	0.531043	-0.148872	-0.554841	0.314358	0.733608	0.081203	-0.374785	0.505557	0.285522	-0.251128	-0.624274	0.215321	0.376472
Nts	0.00347281	-0.621053	-0.834287	-0.246193	0.450027	-0.179064	-0.575947	0.28613	0.0156831	-0.532331	-0.788991	-0.117486	0.188323	-0.306767	-0.659729	0.157077	0.0965386	-0.381955	-0.705269	0.0728852	0.000625388	-0.697744	-0.871252	-0.369229	0.568831	-0.135542	-0.545353	0.326566	0.0499923	-0.443777	-0.740816	-0.00156288	0.791373	-0.0631579	-0.49193	0.39027	0.000300231	-0.724812	-0.883845	-0.415589	0.00729007	-0.580451	-0.81391	-0.185605	0.796784	-0.061486	-0.490657	0.391692	0.0458833
Ifngr1	0.560787	0.138346	-0.324011	0.547357	0.172837	-0.317293	-0.666265	0.145683	0.899837	-0.0300752	-0.466389	0.418009	0.00657062	-0.586466	-0.816965	-0.194396	0.874965	-0.037594	-0.472258	0.411777	0.0427185	-0.457143	-0.748288	-0.0183302	0.142637	-0.33985	-0.680091	0.120845	0.270856	-0.258647	-0.629156	0.20764	0.649567	0.108271	-0.351071	0.525608	0.316294	-0.23609	-0.61442	0.230513	0.288513	-0.249624	-0.623293	0.216851	0.820675	0.0541353	-0.397918	0.485037	0.518524
Sirt1	0.412504	-0.193985	-0.586186	0.271874	0.801113	-0.0601504	-0.489638	0.392827	0.600074	-0.124812	-0.537638	0.336282	0.366021	-0.213534	-0.599414	0.252883	0.222035	-0.285714	-0.646496	0.179502	0.109964	-0.368421	-0.697264	0.0885337	0.677189	-0.0992481	-0.518976	0.359042	0.423665	-0.189474	-0.583104	0.276206	0.405152	-0.196992	-0.588235	0.268976	0.438795	-0.183459	-0.578976	0.281952	0.81088	-0.0571429	-0.48734	0.395376	0.489867	-0.16391	-0.565419	0.3004	0.473849
Egfr	0.031711	-0.481203	-0.761556	-0.0491479	0.129894	0.350376	-0.109053	0.686462	0.0329504	-0.478195	-0.759911	-0.0452502	0.000601642	-0.699248	-0.871958	-0.371762	0.150299	-0.333835	-0.676428	0.127525	0.19758	-0.300752	-0.65597	0.163533	0.0163941	0.529323	0.113354	0.787405	0.526855	0.150376	-0.312971	0.555904	0.493913	0.162406	-0.301805	0.564367	0.0124902	0.547368	0.138362	0.79687	0.366021	0.213534	-0.252883	0.599414	0.573756	-0.133835	-0.54413	0.328119	0.335674
Flt4	0.181576	0.311278	-0.152209	0.662537	0.0733409	-0.409023	-0.721035	0.0409014	0.672556	0.100752	-0.357718	0.520085	0.442621	0.181955	-0.283384	0.577941	0.781664	0.0661654	-0.387707	0.494216	0.20232	0.297744	-0.166747	0.654084	0.338224	-0.225904	-0.607677	0.240677	0.944817	-0.0165414	-0.455726	0.429121	0.909812	0.0270677	-0.42049	0.46403	0.565096	0.136842	-0.325382	0.546282	0.319476	0.234586	-0.23202	0.613428	0.815774	0.0556391	-0.396648	0.486189	0.667935
Srebf1	0.560787	0.138346	-0.324011	0.547357	0.28255	0.252632	-0.21379	0.625252	0.416206	0.192481	-0.27332	0.58516	0.477829	-0.168421	-0.568567	0.296173	0.815774	0.0556391	-0.396648	0.486189	0.506147	0.157895	-0.306007	0.561203	0.762339	0.0721805	-0.38256	0.49877	0.95484	0.0135338	-0.431572	0.45334	0.889876	0.0330827	-0.415521	0.468741	0.757529	0.0736842	-0.381269	0.499905	0.412504	0.193985	-0.271874	0.586186	0.635917	0.112782	-0.34706	0.528906	0.454203
Sdc1	0.830495	-0.0511278	-0.482727	0.400453	0.613283	0.120346	-0.340298	0.534407	0.394261	0.201504	-0.264612	0.591299	0.0050232	0.601504	0.216651	0.824548	0.54795	-0.142857	-0.550572	0.319886	0.518524	-0.153383	-0.558028	0.310192	0.786515	0.0646617	-0.38899	0.493074	0.431195	-0.186466	-0.581042	0.279083	0.959853	0.0120301	-0.432795	0.452144	0.622379	0.117293	-0.343033	0.532191	0.335674	0.227068	-0.239521	0.60845	0.83914	0.0484862	-0.402674	0.480693	0.401504
Rrm2	0.497974	0.160902	-0.303208	0.563314	0.693461	-0.0939941	-0.51509	0.363653	0.591246	0.12782	-0.333569	0.539807	0.0745082	-0.407519	-0.720168	0.0427028	0.477829	0.168421	-0.296173	0.568567	0.835414	-0.0496241	-0.48157	0.401718	0.031711	-0.481203	-0.761556	-0.0491479	0.691153	0.0947368	-0.363002	0.51564	0.801113	-0.0601504	-0.489638	0.392827	0.383533	0.206015	-0.26023	0.594351	0.248391	0.270677	-0.195229	0.636909	0.647468	-0.108962	-0.526115	0.350457	0.00357585
Pomc	0.600074	0.124812	-0.336282	0.537638	0.681832	0.0977444	-0.360364	0.517865	1.46876e-05	-0.810526	-0.922257	-0.57382	0.979921	-0.00601504	-0.447345	0.437671	0.300668	-0.243609	-0.619361	0.222946	0.0500892	-0.443609	-0.740722	-0.00135405	0.255093	-0.267018	-0.634558	0.199019	0.535247	-0.147368	-0.553776	0.315743	0.285522	-0.251128	-0.624274	0.215321	0.565096	-0.136842	-0.546282	0.325382	0.148357	0.335338	-0.125859	0.677345	0.0492253	-0.445113	-0.741566	-0.00322778	0.20232
Fos	0.473849	0.169925	-0.294761	0.569613	0.232348	-0.279699	-0.642674	0.185821	0.146433	-0.336842	-0.678261	0.12419	0.573756	-0.133835	-0.54413	0.328119	0.179364	-0.312782	-0.66347	0.150581	0.473849	-0.169925	-0.569613	0.294761	0.934803	0.0195489	-0.426663	0.458107	0.000625388	0.697744	0.369229	0.871252	0.815774	0.0556391	-0.396648	0.486189	0.000978282	-0.679699	-0.862728	-0.339205	0.000113842	-0.756391	-0.89825	-0.471786	0.379993	-0.207519	-0.595366	0.258765	0.733608
Slc6a3	0.397873	-0.2	-0.590279	0.266069	0.537344	-0.14662	-0.553245	0.316431	0.672556	0.100752	-0.357718	0.520085	0.608957	-0.121805	-0.535463	0.338988	0.929799	0.0210526	-0.425432	0.459295	0.332397	0.228571	-0.238025	0.609448	0.0592293	-0.4288	-0.732355	0.0169338	0.0965386	0.381955	-0.0728852	0.705269	0.285522	-0.251128	-0.624274	0.215321	0.719366	-0.0857143	-0.508931	0.370874	0.84527	-0.0466165	-0.479251	0.404243	0.382319	-0.20653	-0.594699	0.259729	0.724104
Tert	0.654142	-0.106767	-0.524507	0.352404	0.167845	-0.320823	-0.668444	0.141834	0.556494	0.13985	-0.322638	0.54843	0.154236	-0.330827	-0.674589	0.13085	0.0909729	-0.38797	-0.7088	0.0658576	0.608957	0.121805	-0.338988	0.535463	0.864997	0.0406168	-0.40926	0.474607	0.26798	-0.26015	-0.630129	0.206097	0.695829	-0.0932331	-0.514526	0.364319	0.522682	-0.15188	-0.556967	0.311583	0.865047	0.0406015	-0.409273	0.474595	0.0878072	0.391513	-0.0616975	0.710873	0.450325
Hexb	0.884902	-0.0345865	-0.469915	0.414275	0.0856465	-0.393985	-0.712316	0.0587847	0.743149	-0.0781955	-0.5033	0.377384	0.450325	-0.178947	-0.575866	0.28624	0.122986	0.356391	-0.102257	0.690079	0.0186832	-0.520301	-0.782627	-0.101045	0.376472	0.209023	-0.257297	0.59638	0.626879	-0.115789	-0.531097	0.344377	0.681832	0.0977444	-0.360364	0.517865	0.565096	0.136842	-0.325382	0.546282	0.369486	0.21203	-0.254356	0.598404	0.879931	-0.0360902	-0.471087	0.413027	0.604509
Cma1	0.99498	-0.00150376	-0.443729	0.441311	0.551154	-0.141727	-0.549768	0.320921	0.434986	-0.184962	-0.58001	0.280519	0.0994129	-0.378947	-0.703497	0.0763821	0.733608	0.081203	-0.374785	0.505557	0.0805539	-0.4	-0.715815	0.0516661	0.73322	-0.0813254	-0.505649	0.374679	0.77916	-0.0669425	-0.494805	0.387044	0.899837	0.0300752	-0.418009	0.466389	0.709921	0.0887218	-0.368257	0.511173	0.329138	0.230075	-0.236527	0.610445	1	0	-0.442521	0.442521	0.870004
Alcam	0.335674	-0.227068	-0.60845	0.239521	0.560787	0.138346	-0.324011	0.547357	0.38709	-0.204511	-0.593335	0.261693	0.256671	-0.266165	-0.63401	0.1999	0.518524	-0.153383	-0.558028	0.310192	0.0207797	-0.512782	-0.778621	-0.0908843	0.397873	-0.2	-0.590279	0.266069	0.219504	-0.287218	-0.647448	0.177916	0.383533	-0.206015	-0.594351	0.26023	0.383533	-0.206015	-0.594351	0.26023	0.791373	-0.0631579	-0.49193	0.39027	0.796239	0.0616541	-0.391549	0.490785	0.383533
Il10rb	0.586853	-0.129323	-0.54089	0.332209	0.0156831	-0.532331	-0.788991	-0.117486	0.162323	-0.324812	-0.6709	0.137468	0.116345	-0.362406	-0.69368	0.095417	0.0404576	-0.461654	-0.750794	-0.0240457	0.752727	0.075188	-0.379975	0.501038	0.514383	0.154887	-0.308799	0.559088	0.0768844	-0.404511	-0.71843	0.0462969	0.060376	-0.427068	-0.73137	0.0190541	0.535247	-0.147368	-0.553776	0.315743	0.95484	0.0135338	-0.431572	0.45334	0.0843516	0.395489	-0.0570094	0.713192	0.578107
Agpat4	0.256671	0.266165	-0.1999	0.63401	0.160275	0.326316	-0.135817	0.671824	0.291523	0.24812	-0.218378	0.622312	0.0175087	-0.524812	-0.78502	-0.107184	0.0937255	-0.384962	-0.707037	0.069377	0.54795	0.142857	-0.319886	0.550572	0.95484	-0.0135338	-0.45334	0.431572	0.604509	-0.123308	-0.536551	0.337636	0.219504	-0.287218	-0.647448	0.177916	0.158244	-0.32782	-0.672747	0.134164	0.884902	-0.0345865	-0.469915	0.414275	0.390666	-0.203008	-0.592317	0.263154	0.135252
C3	0.0178935	0.523308	0.105134	0.784223	0.651753	-0.107552	-0.525082	0.351708	0.0245193	0.500752	0.074808	0.772166	5.93242e-12	0.965414	0.912896	0.98649	0.0634408	0.422556	-0.0245561	0.728799	1.78346e-05	0.806015	0.565027	0.920289	0.00424878	0.610526	0.230198	0.82906	0.0240247	0.502256	0.0768055	0.772976	0.613418	-0.120301	-0.534374	0.340338	0.140765	0.341353	-0.119169	0.681004	0.0843516	0.395489	-0.0570094	0.713192	0.801113	-0.0601504	-0.489638	0.392827	0.835414
Pou5f1	0.805993	-0.0586466	-0.48849	0.394102	0.881111	-0.0357333	-0.470809	0.413323	0.929799	-0.0210526	-0.459295	0.425432	0.0593798	-0.428571	-0.732225	0.017214	0.840339	0.0481203	-0.402982	0.480411	0.84527	-0.0466165	-0.479251	0.404243	0.344875	-0.222892	-0.605673	0.243662	0.510257	0.156391	-0.307404	0.560146	0.649567	0.108271	-0.351071	0.525608	0.9198	-0.0240602	-0.461666	0.422964	0.573756	0.133835	-0.328119	0.54413	0.841946	-0.0476301	-0.480033	0.403393	0.860095
Tac2	0.438795	0.183459	-0.281952	0.578976	0.956058	-0.0131684	-0.453049	0.431869	0.383533	0.206015	-0.26023	0.594351	0.762339	0.0721805	-0.38256	0.49877	0.00187364	0.651128	0.293044	0.849015	0.000230689	0.733835	0.431408	0.887992	0.791066	-0.0632531	-0.492002	0.390189	0.168577	0.320301	-0.142404	0.668122	0.473849	-0.169925	-0.569613	0.294761	0.442621	0.181955	-0.283384	0.577941	0.0793166	0.401504	-0.0498793	0.716688	0.229273	-0.281474	-0.643804	0.18396	0.172837
Ifitm1	0.974903	-0.0075188	-0.448547	0.436454	0.737751	0.0798956	-0.375916	0.504577	0.128142	0.35188	-0.107358	0.687368	0.300668	-0.243609	-0.619361	0.222946	0.855148	0.043609	-0.406761	0.476926	0.442621	-0.181955	-0.577941	0.283384	0.0780657	-0.403042	-0.717579	0.0480486	0.0159182	-0.531325	-0.788461	-0.116102	0.276664	-0.255639	-0.627207	0.210719	0.531043	0.148872	-0.314358	0.554841	0.158244	0.32782	-0.134164	0.672747	0.000241216	0.732331	0.428759	0.887302	0.776821
Ifitm3	0.00390031	0.615038	0.237028	0.831305	0.934803	0.0195489	-0.426663	0.458107	0.0818054	0.398496	-0.0534501	0.714942	0.00219937	0.643609	0.281168	0.845362	0.103841	0.374436	-0.0816066	0.700832	0.000241216	0.732331	0.428759	0.887302	0.111535	0.366917	-0.0902587	0.69637	0.000220557	0.735338	0.434063	0.88868	0.166474	0.321805	-0.140761	0.669049	0.152259	0.332331	-0.129189	0.675509	0.03488	0.473684	0.0394282	0.757435	0.747933	0.0766917	-0.378681	0.50217	0.021669
Il17a	0.786515	-0.0646617	-0.493074	0.38899	0.519355	-0.153083	-0.557816	0.31047	0.757529	-0.0736842	-0.499905	0.381269	0.640455	0.111278	-0.348399	0.527808	0.757529	0.0736842	-0.381269	0.499905	0.604509	-0.123308	-0.536551	0.337636	0.135735	-0.345464	-0.683496	0.114571	0.473849	0.169925	-0.294761	0.569613	0.608957	-0.121805	-0.535463	0.338988	0.586853	0.129323	-0.332209	0.54089	0.390666	0.203008	-0.263154	0.592317	0.0784634	-0.402551	-0.717295	0.0486333	0.796239
Ikzf2	0.265124	-0.261654	-0.631101	0.204551	0.564504	-0.137048	-0.54643	0.325194	0.168577	0.320301	-0.142404	0.668122	0.190609	-0.305263	-0.658791	0.158695	0.691153	-0.0947368	-0.51564	0.363002	0.232348	-0.279699	-0.642674	0.185821	0.539466	-0.145865	-0.552709	0.317126	0.0342273	-0.475188	-0.758261	-0.0413656	0.170698	-0.318797	-0.667194	0.144045	0.135252	-0.345865	-0.683738	0.114123	0.2145	-0.290226	-0.64935	0.174737	0.0761641	0.405416	-0.0452174	0.718953	0.870004
Ctla4	0.297601	0.245113	-0.221425	0.620346	0.0341503	0.475367	0.0415961	0.758359	0.38709	0.204511	-0.261693	0.593335	0.216993	0.288722	-0.176328	0.6484	0.815774	0.0556391	-0.396648	0.486189	0.502052	0.159398	-0.304609	0.562259	0.927271	-0.0218127	-0.459894	0.424809	0.316294	0.23609	-0.230513	0.61442	0.146433	0.336842	-0.12419	0.678261	0.256671	0.266165	-0.1999	0.63401	0.222035	0.285714	-0.179502	0.646496	0.38335	0.206093	-0.260154	0.594404	0.884902
Cd28	0.405152	0.196992	-0.268976	0.588235	0.695391	-0.0933736	-0.51463	0.364196	0.170698	0.318797	-0.144045	0.667194	0.227153	0.282707	-0.182666	0.644587	0.000220557	-0.735338	-0.88868	-0.434063	0.216993	0.288722	-0.176328	0.6484	0.992467	-0.00225649	-0.444334	0.440704	0.654142	0.106767	-0.352404	0.524507	0.874965	-0.037594	-0.472258	0.411777	0.591246	0.12782	-0.333569	0.539807	0.531043	0.148872	-0.314358	0.554841	0.330578	0.22941	-0.23719	0.610004	0.719366
Pdcd1	0.514383	0.154887	-0.308799	0.559088	0.514951	-0.15468	-0.558942	0.308991	0.294552	0.246617	-0.219903	0.62133	0.728851	0.0827068	-0.373483	0.506683	0.752727	0.075188	-0.379975	0.501038	1.81269e-09	0.933835	0.837335	0.9739	0.0119628	-0.550144	-0.798315	-0.142255	0.414174	0.193306	-0.272528	0.585723	0.820675	-0.0541353	-0.485037	0.397918	0.297601	0.245113	-0.221425	0.620346	0.144526	0.338346	-0.122519	0.679177	0.0608716	0.426327	-0.0199597	0.730948	0.889876
Xcl1	0.733608	0.081203	-0.374785	0.505557	0.428731	-0.187447	-0.581715	0.278145	0.98494	-0.00451128	-0.446141	0.438886	0.776821	0.0676692	-0.386423	0.495356	0.909812	-0.0270677	-0.46403	0.42049	0.974903	0.0075188	-0.436454	0.448547	0.366021	0.213534	-0.252883	0.599414	0.825581	-0.0526316	-0.483882	0.399186	0.84527	0.0466165	-0.404243	0.479251	0.578107	0.132331	-0.329484	0.543051	0.531043	0.148872	-0.314358	0.554841	0.651753	0.107552	-0.351708	0.525082	0.830495
Sell	0.419927	0.190977	-0.274764	0.584132	0.0240247	-0.502256	-0.772976	-0.0768055	0.747933	0.0766917	-0.378681	0.50217	0.408819	0.195489	-0.270426	0.587211	0.522682	-0.15188	-0.556967	0.311583	0.865047	0.0406015	-0.409273	0.474595	0.178674	-0.313253	-0.663763	0.15007	0.8106	-0.057229	-0.487406	0.395303	0.654142	0.106767	-0.352404	0.524507	0.489867	0.16391	-0.3004	0.565419	0.0965386	0.381955	-0.0728852	0.705269	0.010585	0.557895	0.153195	0.802335	0.914804
Mrc1	0.129894	-0.350376	-0.686462	0.109053	0.617892	0.118797	-0.341686	0.533283	0.781664	-0.0661654	-0.494216	0.387707	0.719366	-0.0857143	-0.508931	0.370874	0.0163941	-0.529323	-0.787405	-0.113354	0.855148	-0.043609	-0.476926	0.406761	0.462011	0.174436	-0.29051	0.572746	0.726377	0.08349	-0.372804	0.507269	0.140765	-0.341353	-0.681004	0.119169	0.663326	-0.103759	-0.522298	0.355064	0.531043	-0.148872	-0.554841	0.314358	0.663206	-0.103798	-0.522327	0.35503	0.427421
Il2ra	0.242966	0.273684	-0.192102	0.638835	0.727863	-0.0830195	-0.506917	0.373212	0.924798	-0.0225564	-0.460481	0.424199	0.000877265	0.684211	0.346646	0.864869	0.325899	-0.231579	-0.61144	0.235027	0.00105094	0.676692	0.334267	0.861297	0.495777	0.161715	-0.30245	0.563883	0.700516	-0.0917293	-0.51341	0.365633	0.99498	-0.00150376	-0.443729	0.441311	0.714638	0.087218	-0.369566	0.510053	0.791373	0.0631579	-0.39027	0.49193	0.335448	0.227171	-0.239418	0.608519	0.179364
Cat	0.222035	-0.285714	-0.646496	0.179502	0.00193533	-0.649624	-0.848286	-0.29066	0.000175404	-0.742857	-0.892114	-0.447415	0.234974	-0.278195	-0.641716	0.187395	0.0362146	-0.470677	-0.75578	-0.0355632	0.129894	-0.350376	-0.686462	0.109053	0.0271142	-0.493233	-0.768103	-0.0648715	0.560787	-0.138346	-0.547357	0.324011	0.00412988	-0.61203	-0.829809	-0.232471	0.103841	-0.374436	-0.700832	0.0816066	0.855148	0.043609	-0.406761	0.476926	0.00401373	-0.613534	-0.830557	-0.234747	0.000341233
Pcna	0.109964	-0.368421	-0.697264	0.0885337	0.801113	-0.0601504	-0.489638	0.392827	0.54795	-0.142857	-0.550572	0.319886	0.000300231	-0.724812	-0.883845	-0.415589	0.313131	-0.237594	-0.61541	0.229004	0.362574	-0.215038	-0.600423	0.251407	0.0509647	-0.442105	-0.739876	0.000516584	0.00357585	-0.619549	-0.833543	-0.243895	0.219504	-0.287218	-0.647448	0.177916	0.142637	-0.33985	-0.680091	0.120845	0.160275	-0.326316	-0.671824	0.135817	0.0869559	-0.392481	-0.711439	0.0605572	0.0119196
Hdc	0.46594	-0.172932	-0.571703	0.291929	0.639184	-0.111699	-0.528115	0.348024	0.591246	-0.12782	-0.539807	0.333569	0.355736	-0.218045	-0.602437	0.248448	0.677189	-0.0992481	-0.518976	0.359042	0.894854	0.0315789	-0.416766	0.467566	0.209571	0.293233	-0.171548	0.651247	0.747933	0.0766917	-0.378681	0.50217	0.148357	-0.335338	-0.677345	0.125859	0.604509	0.123308	-0.337636	0.536551	0.518524	-0.153383	-0.558028	0.310192	0.0768844	0.404511	-0.0462969	0.71843	0.224585
Il1b	0.796239	0.0616541	-0.391549	0.490785	0.539312	0.14592	-0.317076	0.552748	0.497974	0.160902	-0.303208	0.563314	0.131663	0.348872	-0.110746	0.685555	0.796239	-0.0616541	-0.490785	0.391549	0.442621	0.181955	-0.283384	0.577941	0.454203	0.177444	-0.287665	0.574828	0.658728	-0.105263	-0.523403	0.353735	0.904822	-0.0285714	-0.46521	0.41925	0.743149	0.0781955	-0.377384	0.5033	0.762339	0.0721805	-0.38256	0.49877	0.0624065	0.42406	-0.0227251	0.729657	0.914804
Il1a	0.600074	0.124812	-0.336282	0.537638	0.220215	0.286794	-0.178363	0.64718	0.514383	0.154887	-0.308799	0.559088	0.489867	0.16391	-0.3004	0.565419	0.626879	-0.115789	-0.531097	0.344377	0.914804	-0.0255639	-0.462849	0.421728	0.322678	0.233083	-0.233525	0.612435	0.0492253	0.445113	0.00322778	0.741566	0.98996	-0.00300752	-0.444936	0.440099	0.485838	0.165414	-0.298993	0.566469	0.322678	0.233083	-0.233525	0.612435	0.160535	0.326124	-0.136028	0.671707	0.776821
Pck1	0.757529	0.0736842	-0.381269	0.499905	0.456782	0.176448	-0.288608	0.574139	0.904822	0.0285714	-0.41925	0.46521	0.276664	0.255639	-0.210719	0.627207	0.514383	0.154887	-0.308799	0.559088	0.762339	0.0721805	-0.38256	0.49877	0.189381	-0.306069	-0.659294	0.157828	0.114061	-0.364531	-0.694948	0.0929904	0.801113	0.0601504	-0.392827	0.489638	0.514383	0.154887	-0.308799	0.559088	0.227153	0.282707	-0.182666	0.644587	0.55631	0.139914	-0.322579	0.548476	0.974903
Cnn3	0.747933	-0.0766917	-0.50217	0.378681	0.0442791	-0.454135	-0.746613	-0.0145357	0.19994	-0.299248	-0.655028	0.165141	6.56904e-07	-0.869173	-0.947326	-0.693323	0.0143355	-0.538346	-0.792153	-0.125793	0.786515	-0.0646617	-0.493074	0.38899	0.00327411	-0.62406	-0.835774	-0.2508	0.0768844	-0.404511	-0.71843	0.0462969	0.752727	-0.075188	-0.501038	0.379975	0.124688	-0.354887	-0.689176	0.10396	0.288513	-0.249624	-0.623293	0.216851	0.416206	-0.192481	-0.58516	0.27332	0.379993
Pdpn	0.195238	0.302256	-0.161923	0.656912	0.691153	0.0947368	-0.363002	0.51564	0.98494	0.00451128	-0.438886	0.446141	0.0098443	-0.562406	-0.804665	-0.159608	0.234974	-0.278195	-0.641716	0.187395	0.313131	0.237594	-0.229004	0.61541	0.535247	0.147368	-0.315743	0.553776	0.786515	-0.0646617	-0.493074	0.38899	0.855148	-0.043609	-0.476926	0.406761	0.450325	0.178947	-0.28624	0.575866	0.0555188	0.434586	-0.00982351	0.735635	0.497974	-0.160902	-0.563314	0.303208	0.934803
Slc2a1	0.510257	0.156391	-0.307404	0.560146	0.539466	-0.145865	-0.552709	0.317126	0.300668	0.243609	-0.222946	0.619361	0.904822	-0.0285714	-0.46521	0.41925	0.262287	0.263158	-0.203003	0.632072	0.705213	0.0902256	-0.366946	0.512292	0.860095	0.0421053	-0.408018	0.475761	0.714638	-0.087218	-0.510053	0.369566	0.830495	-0.0511278	-0.482727	0.400453	0.889876	0.0330827	-0.415521	0.468741	0.209571	0.293233	-0.171548	0.651247	0.162323	0.324812	-0.137468	0.6709	0.728851
Nmu	0.434986	0.184962	-0.280519	0.58001	0.857083	-0.0430207	-0.476471	0.407253	0.234974	0.278195	-0.187395	0.641716	0.319476	0.234586	-0.23202	0.613428	0.757529	-0.0736842	-0.499905	0.381269	0.0856465	0.393985	-0.0587847	0.712316	0.242228	-0.274097	-0.639099	0.191673	0.124688	0.354887	-0.10396	0.689176	0.924798	0.0225564	-0.424199	0.460481	0.850206	0.0451128	-0.405503	0.478089	0.604509	0.123308	-0.337636	0.536551	0.586853	-0.129323	-0.54089	0.332209	0.681832
Plac8	0.442621	-0.181955	-0.577941	0.283384	0.820675	0.0541353	-0.397918	0.485037	0.438795	0.183459	-0.281952	0.578976	0.613418	-0.120301	-0.534374	0.340338	0.510257	0.156391	-0.307404	0.560146	0.667935	0.102256	-0.356392	0.521192	0.590683	-0.128012	-0.539946	0.333395	0.107496	-0.370816	-0.698687	0.0857808	0.626879	-0.115789	-0.531097	0.344377	0.635917	-0.112782	-0.528906	0.34706	0.879931	0.0360902	-0.413027	0.471087	0.700516	-0.0917293	-0.51341	0.365633	0.899837
Pf4	0.518524	0.153383	-0.310192	0.558028	0.201608	0.298193	-0.166268	0.654366	0.03488	0.473684	0.0394282	0.757435	0.17717	-0.314286	-0.664403	0.148951	0.0434934	-0.455639	-0.747451	-0.0164314	0.667935	0.102256	-0.356392	0.521192	0.592916	-0.127249	-0.539396	0.334084	0.810177	0.0573589	-0.395193	0.487506	0.805993	-0.0586466	-0.48849	0.394102	0.397873	0.2	-0.266069	0.590279	0.245669	0.27218	-0.193667	0.637872	0.717316	0.0863661	-0.370307	0.509418	0.531043
Cxcl1	0.397873	0.2	-0.266069	0.590279	0.242465	-0.273964	-0.639014	0.191811	0.253892	0.267669	-0.198345	0.634977	0.00767326	0.577444	0.181234	0.812377	0.154236	0.330827	-0.13085	0.674589	0.0250219	0.499248	0.072814	0.771355	0.334011	0.22783	-0.238763	0.608956	0.0375043	-0.467851	-0.754222	-0.0319438	0.595654	-0.126316	-0.538723	0.334927	0.379993	0.207519	-0.258765	0.595366	0.408819	0.195489	-0.270426	0.587211	0.390598	0.203036	-0.263126	0.592337	0.654142
Rpl6	0.342286	-0.22406	-0.606451	0.242505	0.505498	-0.158133	-0.56137	0.305786	0.462011	-0.174436	-0.572746	0.29051	0.654142	-0.106767	-0.524507	0.352404	0.265124	-0.261654	-0.631101	0.204551	0.681832	-0.0977444	-0.517865	0.360364	0.608957	-0.121805	-0.535463	0.338988	0.329138	0.230075	-0.236527	0.610445	0.934803	-0.0195489	-0.458107	0.426663	0.569419	0.135338	-0.326752	0.545207	0.502052	0.159398	-0.304609	0.562259	0.422954	-0.189759	-0.583299	0.275932	0.909812
Casp2	0.481825	-0.166917	-0.567519	0.297584	0.771985	0.0691729	-0.385137	0.496496	0.565096	-0.136842	-0.546282	0.325382	0.224585	-0.284211	-0.645542	0.181085	0.98494	0.00451128	-0.438886	0.446141	0.0882801	-0.390977	-0.71056	0.0623269	0.195238	-0.302256	-0.656912	0.161923	0.262287	-0.263158	-0.632072	0.203003	0.423665	0.189474	-0.276206	0.583104	0.434986	0.184962	-0.280519	0.58001	0.133449	0.347368	-0.112436	0.684647	0.626879	0.115789	-0.344377	0.531097	0.248391
Lag3	0.535247	0.147368	-0.315743	0.553776	0.5819	0.131024	-0.330669	0.542113	0.431195	0.186466	-0.279083	0.581042	0.0613849	0.425564	-0.0208911	0.730514	0.207135	0.294737	-0.16995	0.652194	0.133449	0.347368	-0.112436	0.684647	0.987445	-0.00376081	-0.44554	0.439491	0.142637	0.33985	-0.120845	0.680091	0.309986	0.239098	-0.227493	0.6164	0.578107	0.132331	-0.329484	0.543051	0.270856	0.258647	-0.20764	0.629156	0.645005	-0.109774	-0.526709	0.349736	0.237619
Cd69	0.934803	-0.0195489	-0.458107	0.426663	0.0245193	-0.500752	-0.772166	-0.074808	0.416206	0.192481	-0.27332	0.58516	0.728851	0.0827068	-0.373483	0.506683	0.03488	0.473684	0.0394282	0.757435	0.613418	0.120301	-0.340338	0.534374	0.39787	-0.200001	-0.59028	0.266068	0.962347	0.0112824	-0.433402	0.451549	0.431195	-0.186466	-0.581042	0.279083	0.747933	0.0766917	-0.378681	0.50217	0.522682	-0.15188	-0.556967	0.311583	0.149893	0.334148	-0.127178	0.676619	0.376472
Cd9	0.560787	0.138346	-0.324011	0.547357	0.00265141	0.634586	0.267061	0.840953	0.0593798	0.428571	-0.017214	0.732225	0.0260515	-0.496241	-0.769731	-0.068836	0.99498	0.00150376	-0.441311	0.443729	0.506147	0.157895	-0.306007	0.561203	0.728851	0.0827068	-0.373483	0.506683	0.686487	-0.0962406	-0.516754	0.361684	0.865047	0.0406015	-0.409273	0.474595	0.762339	0.0721805	-0.38256	0.49877	0.416206	0.192481	-0.27332	0.58516	0.493913	0.162406	-0.301805	0.564367	0.442621
Mki67	0.195238	-0.302256	-0.656912	0.161923	0.723703	-0.0843374	-0.507903	0.372069	0.38709	-0.204511	-0.593335	0.261693	0.000601642	-0.699248	-0.871958	-0.371762	0.152259	0.332331	-0.129189	0.675509	0.405152	0.196992	-0.268976	0.588235	0.28255	0.252632	-0.21379	0.625252	0.209571	-0.293233	-0.651247	0.171548	0.273751	-0.257143	-0.628182	0.209181	0.979921	0.00601504	-0.437671	0.447345	0.771985	0.0691729	-0.385137	0.496496	0.881974	-0.035472	-0.470606	0.41354	0.00101406
Dcx	0.0856465	-0.393985	-0.712316	0.0587847	0.317597	-0.235473	-0.614013	0.231132	0.379993	-0.207519	-0.595366	0.258765	7.97816e-05	-0.766917	-0.902986	-0.491046	0.776821	-0.0676692	-0.495356	0.386423	0.000420175	-0.712782	-0.878276	-0.394784	0.00219937	-0.643609	-0.845362	-0.281168	0.379993	-0.207519	-0.595366	0.258765	0.899837	-0.0300752	-0.466389	0.418009	0.170698	-0.318797	-0.667194	0.144045	0.166474	-0.321805	-0.669049	0.140761	0.094585	-0.384037	-0.706493	0.0704582	0.00462261
Il10ra	0.13891	0.342857	-0.117489	0.681917	0.654142	-0.106767	-0.524507	0.352404	0.390666	0.203008	-0.263154	0.592317	0.0282108	0.490226	0.0609206	0.766472	0.514383	0.154887	-0.308799	0.559088	0.497974	-0.160902	-0.563314	0.303208	0.473849	0.169925	-0.294761	0.569613	0.518524	0.153383	-0.310192	0.558028	0.345621	0.222556	-0.243994	0.605449	0.240283	0.275188	-0.190536	0.639797	0.174994	0.315789	-0.147318	0.665334	0.183806	-0.309774	-0.661602	0.153834	0.158244
Ms4a4b	0.510257	-0.156391	-0.560146	0.307404	0.737993	-0.0798194	-0.50452	0.375982	0.98494	0.00451128	-0.438886	0.446141	0.103841	0.374436	-0.0816066	0.700832	0.0710472	-0.41203	-0.722767	0.0372898	0.419927	-0.190977	-0.584132	0.274764	0.924798	0.0225564	-0.424199	0.460481	0.691153	0.0947368	-0.363002	0.51564	0.850206	-0.0451128	-0.478089	0.405503	0.640455	0.111278	-0.348399	0.527808	0.493913	0.162406	-0.301805	0.564367	0.604372	0.123355	-0.337594	0.536585	0.408819
Olig2	0.20232	-0.297744	-0.654084	0.166747	0.38709	-0.204511	-0.593335	0.261693	0.54795	0.142857	-0.319886	0.550572	0.757529	0.0736842	-0.381269	0.499905	0.969885	-0.00902256	-0.449748	0.435236	0.454203	-0.177444	-0.574828	0.287665	0.111535	0.366917	-0.0902587	0.69637	0.408819	0.195489	-0.270426	0.587211	0.964869	-0.0105263	-0.450947	0.434016	0.309986	0.239098	-0.227493	0.6164	0.131663	0.348872	-0.110746	0.685555	0.390666	-0.203008	-0.592317	0.263154	0.613418
Ccl5	0.949828	-0.0150376	-0.454534	0.430347	0.26599	-0.261197	-0.630806	0.205021	0.379993	0.207519	-0.258765	0.595366	0.00747966	0.578947	0.183417	0.813144	0.786515	0.0646617	-0.38899	0.493074	0.658728	0.105263	-0.353735	0.523403	0.104783	-0.373494	-0.700274	0.082694	0.909812	-0.0270677	-0.46403	0.42049	0.709921	-0.0887218	-0.511173	0.368257	0.640455	0.111278	-0.348399	0.527808	0.815774	0.0556391	-0.396648	0.486189	0.909472	0.02717	-0.420405	0.464111	0.979921
Lum	0.672556	-0.100752	-0.520085	0.357718	0.662125	0.104152	-0.354718	0.522587	0.700516	-0.0917293	-0.51341	0.365633	0.297601	-0.245113	-0.620346	0.221425	0.0203461	-0.514286	-0.779424	-0.0929095	0.376472	-0.209023	-0.59638	0.257297	0.480146	-0.167548	-0.567959	0.296993	0.260421	-0.264153	-0.632714	0.201978	0.573756	-0.133835	-0.54413	0.328119	0.626879	-0.115789	-0.531097	0.344377	0.944817	-0.0165414	-0.455726	0.429121	0.954669	0.013585	-0.43153	0.45338	0.297601
Ubd	0.631392	-0.114286	-0.530002	0.345719	0.115298	-0.363376	-0.694259	0.09431	0.686487	-0.0962406	-0.516754	0.361684	0.158244	0.32782	-0.134164	0.672747	0.390666	-0.203008	-0.592317	0.263154	0.663326	-0.103759	-0.522298	0.355064	0.228666	-0.281826	-0.644028	0.183591	0.573756	-0.133835	-0.54413	0.328119	0.677189	-0.0992481	-0.518976	0.359042	0.791373	0.0631579	-0.39027	0.49193	0.355736	0.218045	-0.248448	0.602437	0.221923	0.28578	-0.179432	0.646538	0.2145
Lars2	0.28255	-0.252632	-0.625252	0.21379	0.119633	-0.359398	-0.691882	0.0988423	0.600074	-0.124812	-0.537638	0.336282	0.98996	-0.00300752	-0.444936	0.440099	0.805993	-0.0586466	-0.48849	0.394102	0.454203	-0.177444	-0.574828	0.287665	0.640455	0.111278	-0.348399	0.527808	0.752727	-0.075188	-0.501038	0.379975	0.705213	0.0902256	-0.366946	0.512292	0.481825	-0.166917	-0.567519	0.297584	0.677189	-0.0992481	-0.518976	0.359042	0.578107	-0.132331	-0.543051	0.329484	0.412504
Apln	2.29289e-05	-0.8	-0.917655	-0.553388	0.116345	-0.362406	-0.69368	0.095417	0.00299382	-0.628571	-0.837998	-0.257744	0.99498	-0.00150376	-0.443729	0.441311	0.000494044	-0.706767	-0.875475	-0.384503	0.000386913	-0.715789	-0.879672	-0.399955	0.714638	-0.087218	-0.510053	0.369566	0.319476	-0.234586	-0.613428	0.23202	0.122986	-0.356391	-0.690079	0.102257	0.0136975	-0.541353	-0.793728	-0.129968	0.00870372	-0.569925	-0.808531	-0.170373	0.0245193	-0.500752	-0.772166	-0.074808	0.0240247
Thbs1	0.237619	0.276692	-0.188966	0.640757	0.453513	0.177711	-0.287412	0.575012	4.4001e-07	0.875188	0.706152	0.949845	0.172837	0.317293	-0.145683	0.666265	0.209571	0.293233	-0.171548	0.651247	0.291523	0.24812	-0.218378	0.622312	0.842745	0.0473862	-0.403598	0.479845	0.752727	-0.075188	-0.501038	0.379975	0.796239	0.0616541	-0.391549	0.490785	0.438795	0.183459	-0.281952	0.578976	0.835414	-0.0496241	-0.48157	0.401718	0.803479	0.0594208	-0.393446	0.489081	0.0527507
Acta2	0.672556	-0.100752	-0.520085	0.357718	0.330578	0.22941	-0.23719	0.610004	0.119633	0.359398	-0.0988423	0.691882	0.000167396	-0.744361	-0.892798	-0.450101	0.0909729	-0.38797	-0.7088	0.0658576	0.174994	-0.315789	-0.665334	0.147318	0.345621	-0.222556	-0.605449	0.243994	0.552214	-0.141353	-0.549502	0.321263	0.909812	-0.0270677	-0.46403	0.42049	0.801113	-0.0601504	-0.489638	0.392827	0.9198	0.0240602	-0.422964	0.461666	0.99498	0.00150376	-0.441311	0.443729	0.879931
Irs2	0.188323	0.306767	-0.157077	0.659729	0.959853	-0.0120301	-0.452144	0.432795	0.446465	0.180451	-0.284813	0.576904	0.914804	0.0255639	-0.421728	0.462849	0.316294	0.23609	-0.230513	0.61442	0.148357	0.335338	-0.125859	0.677345	0.914804	0.0255639	-0.421728	0.462849	0.438795	-0.183459	-0.578976	0.281952	0.133449	0.347368	-0.112436	0.684647	0.124688	0.354887	-0.10396	0.689176	0.212026	0.291729	-0.173144	0.650299	0.663326	-0.103759	-0.522298	0.355064	0.303755
Enpp2	0.000675271	0.694737	0.364177	0.869838	0.446465	0.180451	-0.284813	0.576904	0.03488	0.473684	0.0394282	0.757435	0.99498	-0.00150376	-0.443729	0.441311	0.383533	0.206015	-0.26023	0.594351	0.0843516	0.395489	-0.0570094	0.713192	0.514383	0.154887	-0.308799	0.559088	0.743149	0.0781955	-0.377384	0.5033	0.0756894	0.406015	-0.0445013	0.719299	0.0245193	0.500752	0.074808	0.772166	0.00807276	0.574436	0.176878	0.810841	0.543701	0.144361	-0.318507	0.551641	0.405152
Sirt6	0.401504	-0.198496	-0.589257	0.267523	0.591246	0.12782	-0.333569	0.539807	0.98996	0.00300752	-0.440099	0.444936	0.485838	-0.165414	-0.566469	0.298993	0.860095	0.0421053	-0.408018	0.475761	0.325899	-0.231579	-0.61144	0.235027	0.126407	-0.353383	-0.688273	0.10566	0.709921	-0.0887218	-0.511173	0.368257	0.870004	-0.0390977	-0.473427	0.410526	0.427421	-0.18797	-0.582073	0.277646	0.526855	-0.150376	-0.555904	0.312971	0.300668	0.243609	-0.222946	0.619361	0.640455
Ucn	0.0951244	0.383459	-0.0711325	0.706153	0.706344	-0.0898641	-0.512023	0.367261	0.366021	0.213534	-0.252883	0.599414	0.969885	0.00902256	-0.435236	0.449748	0.677189	0.0992481	-0.359042	0.518976	0.394261	0.201504	-0.264612	0.591299	0.373486	-0.210304	-0.597243	0.256045	0.22901	-0.281627	-0.643901	0.1838	0.95484	-0.0135338	-0.45334	0.431572	0.416206	0.192481	-0.27332	0.58516	0.728851	0.0827068	-0.373483	0.506683	0.681011	0.0980101	-0.36013	0.518062	0.2145
Cldn5	0.595654	-0.126316	-0.538723	0.334927	0.000455839	-0.709774	-0.876877	-0.389634	0.000403253	-0.714286	-0.878975	-0.397367	0.148357	0.335338	-0.125859	0.677345	0.288513	-0.249624	-0.623293	0.216851	0.481825	-0.166917	-0.567519	0.297584	0.156231	0.329323	-0.132508	0.673669	0.473849	-0.169925	-0.569613	0.294761	0.84527	0.0466165	-0.404243	0.479251	0.600074	0.124812	-0.336282	0.537638	0.560787	0.138346	-0.324011	0.547357	0.405152	-0.196992	-0.588235	0.268976	0.591246
Igfbpl1	0.622379	0.117293	-0.343033	0.532191	0.0736657	-0.408602	-0.720793	0.041405	0.667935	0.102256	-0.356392	0.521192	0.000514145	-0.705263	-0.874773	-0.381945	0.889876	-0.0330827	-0.468741	0.415521	0.889876	0.0330827	-0.415521	0.468741	0.0311052	-0.482707	-0.762378	-0.0511017	0.608957	0.121805	-0.338988	0.535463	0.964869	0.0105263	-0.434016	0.450947	0.830495	0.0511278	-0.400453	0.482727	0.733608	0.081203	-0.374785	0.505557	0.0501708	0.443468	0.00117848	0.740642	0.462011
Ogt	0.276664	-0.255639	-0.627207	0.210719	0.860095	0.0421053	-0.408018	0.475761	0.454203	-0.177444	-0.574828	0.287665	0.13891	-0.342857	-0.681917	0.117489	0.408819	-0.195489	-0.587211	0.270426	0.103841	-0.374436	-0.700832	0.0816066	0.635917	-0.112782	-0.528906	0.34706	0.329138	-0.230075	-0.610445	0.236527	0.586853	-0.129323	-0.54089	0.332209	0.626879	-0.115789	-0.531097	0.344377	0.54795	-0.142857	-0.550572	0.319886	0.776821	-0.0676692	-0.495356	0.386423	0.526855
Foxp3	0.914804	0.0255639	-0.421728	0.462849	0.282155	-0.252832	-0.625383	0.213585	0.152259	0.332331	-0.129189	0.675509	0.316294	-0.23609	-0.61442	0.230513	0.526855	-0.150376	-0.555904	0.312971	0.0994129	-0.378947	-0.703497	0.0763821	0.224041	-0.28453	-0.645745	0.180749	0.818156	-0.0549079	-0.485629	0.397266	0.714638	-0.087218	-0.510053	0.369566	0.401504	0.198496	-0.267523	0.589257	0.786515	0.0646617	-0.38899	0.493074	0.994505	-0.00164605	-0.443844	0.441196	0.830495
Pclaf	0.329138	0.230075	-0.236527	0.610445	0.987402	0.00377361	-0.439481	0.44555	0.565096	0.136842	-0.325382	0.546282	0.0965386	-0.381955	-0.705269	0.0728852	0.00368142	0.618045	0.241602	0.832798	0.543701	-0.144361	-0.551641	0.318507	0.029342	-0.487218	-0.764837	-0.056983	8.40305e-05	-0.765414	-0.902311	-0.488278	0.667935	0.102256	-0.356392	0.521192	0.506147	0.157895	-0.306007	0.561203	0.879931	0.0360902	-0.413027	0.471087	0.693379	-0.0940203	-0.515109	0.36363	0.00462261
Cldn11	0.0555188	0.434586	-0.00982351	0.735635	0.458099	-0.17594	-0.573787	0.289089	0.00960697	0.56391	0.161753	0.80544	0.924798	0.0225564	-0.424199	0.460481	0.591246	0.12782	-0.333569	0.539807	0.00368142	0.618045	0.241602	0.832798	0.265124	-0.261654	-0.631101	0.204551	0.569419	-0.135338	-0.545207	0.326752	0.234974	0.278195	-0.187395	0.641716	0.0951244	0.383459	-0.0711325	0.706153	0.0167591	0.52782	0.111294	0.786611	0.974903	-0.0075188	-0.448547	0.436454	0.362574
Sln	0.959853	-0.0120301	-0.452144	0.432795	0.255728	-0.266674	-0.634338	0.199374	0.733608	-0.081203	-0.505557	0.374785	0.0536614	-0.437594	-0.737334	0.00610996	0.865047	-0.0406015	-0.474595	0.409273	0.192914	-0.303759	-0.657852	0.16031	0.302022	0.242948	-0.223613	0.618928	0.493748	0.162467	-0.301748	0.56441	0.81088	-0.0571429	-0.48734	0.395376	0.781664	-0.0661654	-0.494216	0.387707	0.98494	0.00451128	-0.438886	0.446141	0.620044	0.118075	-0.342333	0.532759	0.700516
Pmch	0.242966	0.273684	-0.192102	0.638835	0.0136551	0.541557	0.130251	0.793835	0.0574247	0.431579	-0.0135248	0.733932	0.265124	0.261654	-0.204551	0.631101	1.8006e-06	0.852632	0.658609	0.940351	4.91395e-05	0.780451	0.516213	0.909026	0.0563625	-0.433246	-0.734876	0.0114752	0.28255	0.252632	-0.21379	0.625252	0.412504	0.193985	-0.271874	0.586186	0.192914	0.303759	-0.16031	0.657852	0.121301	0.357895	-0.100551	0.690981	0.352346	0.219549	-0.246966	0.603442	0.359146
Flt3	0.493913	0.162406	-0.301805	0.564367	0.901961	0.0294342	-0.418538	0.465887	0.00462261	0.606015	0.223406	0.826807	0.097968	0.380451	-0.074635	0.704384	0.600074	0.124812	-0.336282	0.537638	0.752727	0.075188	-0.379975	0.501038	0.894059	-0.0318191	-0.467754	0.416567	0.740666	-0.0789771	-0.503887	0.376709	0.0404576	0.461654	0.0240457	0.750794	0.253892	0.267669	-0.198345	0.634977	0.497974	-0.160902	-0.563314	0.303208	0.604509	-0.123308	-0.536551	0.337636	0.879931
Grn	0.9198	0.0240602	-0.422964	0.461666	0.0442791	0.454135	0.0145357	0.746613	0.98494	0.00451128	-0.438886	0.446141	0.481825	0.166917	-0.297584	0.567519	0.489867	0.16391	-0.3004	0.565419	0.569419	0.135338	-0.326752	0.545207	0.535247	0.147368	-0.315743	0.553776	0.46594	0.172932	-0.291929	0.571703	0.939809	-0.0180451	-0.456917	0.427893	0.830495	0.0511278	-0.400453	0.482727	0.640455	0.111278	-0.348399	0.527808	0.376472	-0.209023	-0.59638	0.257297	0.9198
Hes5	0.160275	-0.326316	-0.671824	0.135817	0.617892	-0.118797	-0.533283	0.341686	0.0721872	-0.410526	-0.721902	0.0390971	0.0127836	-0.545865	-0.796086	-0.136258	0.186056	-0.308271	-0.660666	0.155457	0.0130826	-0.544361	-0.795301	-0.134157	0.237619	-0.276692	-0.640757	0.188966	0.111535	-0.366917	-0.69637	0.0902587	0.383533	-0.206015	-0.594351	0.26023	0.747933	0.0766917	-0.378681	0.50217	0.738374	0.0796992	-0.376086	0.50443	0.348974	-0.221053	-0.604446	0.245481	0.158244
Bst2	0.00424878	0.610526	0.230198	0.82906	0.397873	0.2	-0.266069	0.590279	0.0780935	0.403008	-0.0480895	0.717559	5.94759e-06	0.830075	0.612565	0.930719	0.224585	0.284211	-0.181085	0.645542	0.000113842	0.756391	0.471786	0.89825	0.0143355	0.538346	0.125793	0.792153	1.90059e-05	0.804511	0.562108	0.919631	0.635917	0.112782	-0.34706	0.528906	0.237619	0.276692	-0.188966	0.640757	0.126407	0.353383	-0.10566	0.688273	0.322678	0.233083	-0.233525	0.612435	0.00827879
H2afx	0.276664	-0.255639	-0.627207	0.210719	0.531043	0.148872	-0.314358	0.554841	0.38709	-0.204511	-0.593335	0.261693	0.179364	-0.312782	-0.66347	0.150581	0.879931	0.0360902	-0.413027	0.471087	0.0390026	-0.464662	-0.75246	-0.027872	0.98996	-0.00300752	-0.444936	0.440099	0.0404576	-0.461654	-0.750794	-0.0240457	0.477829	-0.168421	-0.568567	0.296173	0.279598	-0.254135	-0.62623	0.212256	0.369486	-0.21203	-0.598404	0.254356	0.724104	-0.0842105	-0.507808	0.372179	0.122986
Ptges3	0.209571	-0.293233	-0.651247	0.171548	0.535247	-0.147368	-0.553776	0.315743	0.446465	-0.180451	-0.576904	0.284813	0.000978282	-0.679699	-0.862728	-0.339205	0.335674	-0.227068	-0.60845	0.239521	0.122986	-0.356391	-0.690079	0.102257	0.000625388	-0.697744	-0.871252	-0.369229	0.531043	-0.148872	-0.554841	0.314358	0.379993	-0.207519	-0.595366	0.258765	0.0536614	-0.437594	-0.737334	0.00610996	0.135252	-0.345865	-0.683738	0.114123	0.649567	-0.108271	-0.525608	0.351071	0.195238
Socs3	0.00257111	0.63609	0.269401	0.84169	0.106871	0.371429	-0.0850757	0.69905	0.142637	0.33985	-0.120845	0.680091	0.691153	-0.0947368	-0.51564	0.363002	0.111535	0.366917	-0.0902587	0.69637	0.743149	0.0781955	-0.377384	0.5033	0.309986	0.239098	-0.227493	0.6164	0.595654	-0.126316	-0.538723	0.334927	0.752727	-0.075188	-0.501038	0.379975	0.485838	0.165414	-0.298993	0.566469	0.227153	0.282707	-0.182666	0.644587	0.00158933	0.658647	0.305032	0.85265	0.608957
Ccr4	0.904822	-0.0285714	-0.46521	0.41925	0.437036	-0.184152	-0.579453	0.281291	0.939809	-0.0180451	-0.456917	0.427893	0.442621	-0.181955	-0.577941	0.283384	0.672556	-0.100752	-0.520085	0.357718	0.595654	0.126316	-0.334927	0.538723	0.677189	0.0992481	-0.359042	0.518976	0.179364	-0.312782	-0.66347	0.150581	0.719366	0.0857143	-0.370874	0.508931	0.894854	0.0315789	-0.416766	0.467566	0.786515	0.0646617	-0.38899	0.493074	0.183806	0.309774	-0.153834	0.661602	0.565096
Hcrt	0.438795	-0.183459	-0.578976	0.281952	0.685983	-0.0964034	-0.516874	0.361541	0.535247	0.147368	-0.315743	0.553776	0.19994	-0.299248	-0.655028	0.165141	0.909812	-0.0270677	-0.46403	0.42049	0.408819	-0.195489	-0.587211	0.270426	0.632362	0.113963	-0.346007	0.529767	0.13919	-0.342629	-0.681778	0.117744	0.338971	-0.225564	-0.607451	0.241014	0.640455	-0.111278	-0.527808	0.348399	0.904822	-0.0285714	-0.46521	0.41925	0.283522	0.252138	-0.214292	0.624932	0.431195
Pik3r1	0.116345	0.362406	-0.095417	0.69368	0.348974	-0.221053	-0.604446	0.245481	0.039725	0.463158	0.0259572	0.751627	0.0427185	0.457143	0.0183302	0.748288	0.84527	0.0466165	-0.404243	0.479251	0.352346	0.219549	-0.246966	0.603442	0.431195	0.186466	-0.279083	0.581042	0.497974	0.160902	-0.303208	0.563314	0.771985	-0.0691729	-0.496496	0.385137	0.686487	-0.0962406	-0.516754	0.361684	0.889876	-0.0330827	-0.468741	0.415521	0.170698	0.318797	-0.144045	0.667194	0.0311052
Cxcr3	0.738374	-0.0796992	-0.50443	0.376086	0.0058871	0.592704	0.203579	0.82012	0.635917	-0.112782	-0.528906	0.34706	0.276664	0.255639	-0.210719	0.627207	0.000201429	-0.738346	-0.890056	-0.439388	0.276664	-0.255639	-0.627207	0.210719	0.148357	0.335338	-0.125859	0.677345	0.20232	0.297744	-0.166747	0.654084	0.979921	-0.00601504	-0.447345	0.437671	0.309986	0.239098	-0.227493	0.6164	0.322678	0.233083	-0.233525	0.612435	0.0339767	0.475771	0.0421179	0.758581	0.390666
Mcm2	0.097968	0.380451	-0.074635	0.704384	0.00807276	0.574436	0.176878	0.810841	0.342286	0.22406	-0.242505	0.606451	0.681832	-0.0977444	-0.517865	0.360364	0.757529	-0.0736842	-0.499905	0.381269	0.00892276	0.568421	0.168212	0.80776	0.207135	-0.294737	-0.652194	0.16995	0.114725	-0.36391	-0.694577	0.0937003	0.586853	0.129323	-0.332209	0.54089	0.560787	0.138346	-0.324011	0.547357	0.297601	-0.245113	-0.620346	0.221425	0.904822	0.0285714	-0.41925	0.46521	0.000649924
Tmem212	0.969885	0.00902256	-0.435236	0.449748	0.601873	-0.124202	-0.537197	0.336832	0.805993	-0.0586466	-0.48849	0.394102	0.000578664	-0.700752	-0.872662	-0.374301	0.212026	-0.291729	-0.650299	0.173144	0.0733409	0.409023	-0.0409014	0.721035	0.929799	-0.0210526	-0.459295	0.425432	0.493913	-0.162406	-0.564367	0.301805	0.622379	-0.117293	-0.532191	0.343033	0.752727	0.075188	-0.379975	0.501038	0.556494	0.13985	-0.322638	0.54843	0.00226212	0.642269	0.279062	0.844709	0.719366
Cd24a	0.253892	-0.267669	-0.634977	0.198345	0.681832	0.0977444	-0.360364	0.517865	0.119633	-0.359398	-0.691882	0.0988423	0.000601642	-0.699248	-0.871958	-0.371762	0.0937255	-0.384962	-0.707037	0.069377	0.0163941	-0.529323	-0.787405	-0.113354	0.0044951	-0.607519	-0.827559	-0.225666	0.0342273	-0.475188	-0.758261	-0.0413656	0.237619	-0.276692	-0.640757	0.188966	0.423665	-0.189474	-0.583104	0.276206	0.658728	-0.105263	-0.523403	0.353735	0.431195	0.186466	-0.279083	0.581042	0.0276582
Cdkn2a	0.582473	0.130827	-0.330848	0.541971	0.216993	0.288722	-0.176328	0.6484	0.0527507	0.439098	-0.00424858	0.738182	0.889876	-0.0330827	-0.468741	0.415521	0.608957	0.121805	-0.338988	0.535463	0.000386913	0.715789	0.399955	0.879672	0.0509647	0.442105	-0.000516584	0.739876	0.204718	0.296241	-0.16835	0.65314	0.00249284	0.637594	0.271746	0.842426	0.0793166	0.401504	-0.0498793	0.716688	0.376472	0.209023	-0.257297	0.59638	0.0745082	0.407519	-0.0427028	0.720168	0.0212206
Crh	0.0780935	0.403008	-0.0480895	0.717559	0.474146	-0.169813	-0.569535	0.294866	0.319476	0.234586	-0.23202	0.613428	0.46594	0.172932	-0.291929	0.571703	0.000386913	0.715789	0.399955	0.879672	0.010585	0.557895	0.153195	0.802335	0.820608	-0.0541557	-0.485052	0.397901	0.0442791	0.454135	0.0145357	0.746613	0.156231	0.329323	-0.132508	0.673669	0.366021	0.213534	-0.252883	0.599414	0.122986	0.356391	-0.102257	0.690079	0.979768	0.00606078	-0.437634	0.447382	0.150299
Itga1	0.376472	-0.209023	-0.59638	0.257297	0.000845616	-0.685714	-0.865581	-0.349136	0.539466	-0.145865	-0.552709	0.317126	0.113122	0.365414	-0.0919808	0.695474	0.00960697	-0.56391	-0.80544	-0.161753	0.128142	-0.35188	-0.687368	0.107358	0.347109	-0.221888	-0.605003	0.244656	0.667935	-0.102256	-0.521192	0.356392	0.884902	-0.0345865	-0.469915	0.414275	0.383533	0.206015	-0.26023	0.594351	0.924798	-0.0225564	-0.460481	0.424199	0.510257	0.156391	-0.307404	0.560146	0.939809
Pisd	0.0143355	0.538346	0.125793	0.792153	0.207135	0.294737	-0.16995	0.652194	0.00101406	0.678195	0.336734	0.862013	0.879931	0.0360902	-0.413027	0.471087	0.294552	0.246617	-0.219903	0.62133	0.0282108	0.490226	0.0609206	0.766472	0.0688077	0.415038	-0.0336665	0.724496	0.00327411	0.62406	0.2508	0.835774	0.000210808	0.736842	0.436723	0.889368	0.0362146	0.470677	0.0355632	0.75578	0.00368142	0.618045	0.241602	0.832798	0.140765	0.341353	-0.119169	0.681004	0.190609
Gpr17	0.126407	-0.353383	-0.688273	0.10566	0.0022539	-0.642443	-0.844794	-0.279335	0.0555188	-0.434586	-0.735635	0.00982351	0.152259	-0.332331	-0.675509	0.129189	0.313131	0.237594	-0.229004	0.61541	0.0375885	-0.467669	-0.754122	-0.0317111	0.542162	-0.144907	-0.552029	0.318006	0.19994	-0.299248	-0.655028	0.165141	0.259469	-0.264662	-0.633042	0.201453	0.128142	-0.35188	-0.687368	0.107358	0.0805539	-0.4	-0.715815	0.0516661	0.686375	-0.0962768	-0.51678	0.361652	0.0127836
Cx3cr1	0.174994	0.315789	-0.147318	0.665334	0.805993	0.0586466	-0.394102	0.48849	0.294552	0.246617	-0.219903	0.62133	0.00870372	0.569925	0.170373	0.808531	0.705213	-0.0902256	-0.512292	0.366946	0.0108418	-0.556391	-0.801557	-0.151064	0.00120997	0.670677	0.324448	0.858426	0.376472	0.209023	-0.257297	0.59638	0.805993	-0.0586466	-0.48849	0.394102	0.0965386	0.381955	-0.0728852	0.705269	0.0450757	0.452632	0.0126432	0.745775	0.00368142	-0.618045	-0.832798	-0.241602	0.119633
Slc6a13	0.493913	-0.162406	-0.564367	0.301805	0.00199871	0.64812	0.28828	0.847556	0.186056	0.308271	-0.155457	0.660666	0.332397	0.228571	-0.238025	0.609448	0.0555188	-0.434586	-0.735635	0.00982351	0.423665	-0.189474	-0.583104	0.276206	0.0492253	0.445113	0.00322778	0.741566	0.835414	0.0496241	-0.401718	0.48157	0.303755	-0.242105	-0.618375	0.224464	0.240283	0.275188	-0.190536	0.639797	0.03488	0.473684	0.0394282	0.757435	0.291523	0.24812	-0.218378	0.622312	0.805993
Itgam	0.959853	0.0120301	-0.432795	0.452144	0.0733409	0.409023	-0.0409014	0.721035	0.489867	-0.16391	-0.565419	0.3004	0.00164309	0.657143	0.302625	0.851925	0.0250219	-0.499248	-0.771355	-0.072814	0.0375885	-0.467669	-0.754122	-0.0317111	0.241438	0.274539	-0.191212	0.639382	0.416206	0.192481	-0.27332	0.58516	0.229741	-0.281203	-0.643631	0.184245	0.591246	-0.12782	-0.539807	0.333569	0.719366	0.0857143	-0.370874	0.508931	0.747933	0.0766917	-0.378681	0.50217	0.728851
Cd8b1	0.174994	0.315789	-0.147318	0.665334	0.357532	0.217252	-0.249229	0.601906	0.497974	0.160902	-0.303208	0.563314	0.240283	0.275188	-0.190536	0.639797	0.137073	0.344361	-0.115807	0.682828	0.672556	-0.100752	-0.520085	0.357718	0.489204	-0.164157	-0.565591	0.300169	0.522682	0.15188	-0.311583	0.556967	0.663326	0.103759	-0.355064	0.522298	0.539466	0.145865	-0.317126	0.552709	0.95484	-0.0135338	-0.45334	0.431572	0.738902	0.0795328	-0.376229	0.504305	0.9198
Ly6c1	0.00368142	0.618045	0.241602	0.832798	0.9198	-0.0240602	-0.461666	0.422964	0.0342273	0.475188	0.0413656	0.758261	0.000494044	0.706767	0.384503	0.875475	0.144526	0.338346	-0.122519	0.679177	0.0342273	0.475188	0.0413656	0.758261	0.195238	0.302256	-0.161923	0.656912	0.695829	0.0932331	-0.364319	0.514526	0.0122022	0.548872	0.14047	0.797653	0.0250219	0.499248	0.072814	0.771355	0.000601642	0.699248	0.371762	0.871958	0.195238	0.302256	-0.161923	0.656912	0.0483728
Alas2	0.691153	0.0947368	-0.363002	0.51564	0.747565	-0.0768073	-0.502257	0.378581	0.152259	-0.332331	-0.675509	0.129189	0.329138	-0.230075	-0.610445	0.236527	0.397873	-0.2	-0.590279	0.266069	0.820675	-0.0541353	-0.485037	0.397918	0.477156	-0.168675	-0.568743	0.295935	0.937282	-0.0188041	-0.457518	0.427272	0.586853	-0.129323	-0.54089	0.332209	0.423665	0.189474	-0.276206	0.583104	0.224585	0.284211	-0.181085	0.645542	0.724104	-0.0842105	-0.507808	0.372179	0.964869
Ifi27	0.000252151	0.730827	0.426114	0.886612	0.383533	0.206015	-0.26023	0.594351	0.124688	0.354887	-0.10396	0.689176	7.94655e-06	0.82406	0.600531	0.928127	0.121301	0.357895	-0.100551	0.690981	0.0355424	0.47218	0.037494	0.756608	4.87296e-07	0.873684	0.702934	0.949216	2.73764e-06	0.845113	0.643098	0.937156	0.029342	0.487218	0.056983	0.764837	0.00265141	0.634586	0.267061	0.840953	0.00848909	0.571429	0.172537	0.809302	0.0613849	0.425564	-0.0208911	0.730514	0.0149971
Cd8a	0.929799	0.0210526	-0.425432	0.459295	0.431274	-0.186435	-0.58102	0.279113	0.335674	0.227068	-0.239521	0.60845	0.405152	0.196992	-0.268976	0.588235	0.840339	-0.0481203	-0.480411	0.402982	0.964869	-0.0105263	-0.450947	0.434016	0.626879	-0.115789	-0.531097	0.344377	0.959853	-0.0120301	-0.452144	0.432795	0.135252	0.345865	-0.114123	0.683738	0.757529	0.0736842	-0.381269	0.499905	0.631392	0.114286	-0.345719	0.530002	0.799629	-0.0606078	-0.489987	0.392438	0.714638
Top2a	0.265124	-0.261654	-0.631101	0.204551	0.954823	-0.0135389	-0.453344	0.431567	0.279598	-0.254135	-0.62623	0.212256	0.000220557	-0.735338	-0.88868	-0.434063	0.0323261	-0.479699	-0.760734	-0.0471974	0.98494	-0.00451128	-0.446141	0.438886	0.518524	-0.153383	-0.558028	0.310192	3.96792e-07	-0.876692	-0.950473	-0.709377	0.522682	-0.15188	-0.556967	0.311583	0.805993	-0.0586466	-0.48849	0.394102	0.649567	-0.108271	-0.525608	0.351071	0.656285	-0.106064	-0.523991	0.353027	0.00206382
Ifng	0.99498	0.00150376	-0.441311	0.443729	0.391101	-0.202825	-0.592194	0.263331	0.514383	0.154887	-0.308799	0.559088	0.405152	0.196992	-0.268976	0.588235	0.109964	0.368421	-0.0885337	0.697264	0.600074	-0.124812	-0.537638	0.336282	0.642603	0.110568	-0.34903	0.527289	0.686375	-0.0962768	-0.51678	0.361652	0.786515	-0.0646617	-0.493074	0.38899	0.752727	-0.075188	-0.501038	0.379975	0.801113	-0.0601504	-0.489638	0.392827	0.389435	0.203524	-0.262652	0.592667	0.944817
Ghr	0.0830713	-0.396992	-0.714068	0.0552312	0.159091	-0.327191	-0.672361	0.134856	0.654142	0.106767	-0.352404	0.524507	0.322678	-0.233083	-0.612435	0.233525	0.234974	-0.278195	-0.641716	0.187395	0.565096	-0.136842	-0.546282	0.325382	0.545671	-0.143663	-0.551145	0.319147	0.914804	-0.0255639	-0.462849	0.421728	0.366021	-0.213534	-0.599414	0.252883	0.617892	-0.118797	-0.533283	0.341686	0.934803	-0.0195489	-0.458107	0.426663	0.979845	-0.00603778	-0.447363	0.437652	0.939809
S100a9	0.914804	-0.0255639	-0.462849	0.421728	0.663727	-0.103628	-0.522202	0.35518	0.510257	0.156391	-0.307404	0.560146	0.714638	0.087218	-0.369566	0.510053	0.578107	-0.132331	-0.543051	0.329484	0.586853	-0.129323	-0.54089	0.332209	0.0560531	-0.433735	-0.735153	0.0108721	0.462011	-0.174436	-0.572746	0.29051	0.870004	0.0390977	-0.410526	0.473427	0.705213	-0.0902256	-0.512292	0.366946	0.934803	0.0195489	-0.426663	0.458107	0.19758	0.300752	-0.163533	0.65597	0.743149
Nkg7	0.394261	0.201504	-0.264612	0.591299	0.944734	0.0165663	-0.4291	0.455746	0.904822	-0.0285714	-0.46521	0.41925	0.781664	0.0661654	-0.387707	0.494216	0.338971	0.225564	-0.241014	0.607451	0.416206	0.192481	-0.27332	0.58516	0.508038	-0.157202	-0.560716	0.306651	0.497974	0.160902	-0.303208	0.563314	0.342286	-0.22406	-0.606451	0.242505	0.747933	0.0766917	-0.378681	0.50217	0.591246	0.12782	-0.333569	0.539807	0.676728	-0.0993977	-0.519086	0.35891	0.870004
Vegfa	0.342286	-0.22406	-0.606451	0.242505	0.237619	0.276692	-0.188966	0.640757	0.874965	0.037594	-0.411777	0.472258	0.757529	0.0736842	-0.381269	0.499905	0.126407	-0.353383	-0.688273	0.10566	0.10841	-0.369925	-0.698158	0.0868061	0.405152	0.196992	-0.268976	0.588235	0.805993	-0.0586466	-0.48849	0.394102	0.497974	0.160902	-0.303208	0.563314	0.46594	0.172932	-0.291929	0.571703	0.582473	0.130827	-0.330848	0.541971	0.535247	-0.147368	-0.553776	0.315743	0.767158
Nudt1	0.552214	-0.141353	-0.549502	0.321263	0.763882	0.0716986	-0.382973	0.498406	0.259469	-0.264662	-0.633042	0.201453	0.102349	-0.37594	-0.701721	0.0798678	0.98494	-0.00451128	-0.446141	0.438886	0.174994	-0.315789	-0.665334	0.147318	0.879931	-0.0360902	-0.471087	0.413027	0.600074	-0.124812	-0.537638	0.336282	0.658728	-0.105263	-0.523403	0.353735	0.552214	-0.141353	-0.549502	0.321263	0.591246	0.12782	-0.333569	0.539807	0.9198	-0.0240602	-0.461666	0.422964	0.909812
Cd40	0.582473	0.130827	-0.330848	0.541971	0.462011	-0.174436	-0.572746	0.29051	0.0574247	-0.431579	-0.733932	0.0135248	0.270856	0.258647	-0.20764	0.629156	0.154236	-0.330827	-0.674589	0.13085	0.573756	-0.133835	-0.54413	0.328119	0.0433829	-0.455852	-0.74757	-0.0167004	0.881974	0.035472	-0.41354	0.470606	0.649567	0.108271	-0.351071	0.525608	0.874965	-0.037594	-0.472258	0.411777	0.924798	-0.0225564	-0.460481	0.424199	0.764662	-0.0714554	-0.498222	0.383182	0.724104
Kl	0.979921	-0.00601504	-0.447345	0.437671	0.0633309	0.422715	-0.0243627	0.72889	0.129894	0.350376	-0.109053	0.686462	1	0	-0.442521	0.442521	0.288513	-0.249624	-0.623293	0.216851	0.791373	0.0631579	-0.39027	0.49193	0.231615	-0.280121	-0.642943	0.185379	0.0564656	0.433083	-0.0116757	0.734784	0.591246	0.12782	-0.333569	0.539807	0.00870372	0.569925	0.170373	0.808531	0.0127836	0.545865	0.136258	0.796086	0.28255	-0.252632	-0.625252	0.21379	0.738374
Sirt7	0.485838	-0.165414	-0.566469	0.298993	0.964869	-0.0105263	-0.450947	0.434016	0.801113	-0.0601504	-0.489638	0.392827	0.204718	-0.296241	-0.65314	0.16835	0.376472	-0.209023	-0.59638	0.257297	0.522682	-0.15188	-0.556967	0.311583	0.781664	0.0661654	-0.387707	0.494216	0.322678	-0.233083	-0.612435	0.233525	0.762339	-0.0721805	-0.49877	0.38256	0.335674	-0.227068	-0.60845	0.239521	0.419927	-0.190977	-0.584132	0.274764	0.462011	-0.174436	-0.572746	0.29051	0.276664
Fxn	0.297601	-0.245113	-0.620346	0.221425	0.496864	-0.161313	-0.563601	0.302825	0.98494	-0.00451128	-0.446141	0.438886	0.738374	-0.0796992	-0.50443	0.376086	0.714638	-0.087218	-0.510053	0.369566	0.767158	-0.0706767	-0.497634	0.383849	0.531043	-0.148872	-0.554841	0.314358	0.0458833	-0.451128	-0.744935	-0.0107539	0.401504	-0.198496	-0.589257	0.267523	0.840339	-0.0481203	-0.480411	0.402982	0.924798	0.0225564	-0.424199	0.460481	0.967824	-0.00964034	-0.45024	0.434735	0.830495
Tcf7	0.481825	-0.166917	-0.567519	0.297584	0.0518518	-0.440602	-0.73903	0.00238412	0.11798	-0.360902	-0.692781	0.097131	0.658728	0.105263	-0.353735	0.523403	0.0122022	-0.548872	-0.797653	-0.14047	0.0555188	-0.434586	-0.735635	0.00982351	0.11798	0.360902	-0.097131	0.692781	0.924798	-0.0225564	-0.460481	0.424199	0.820675	0.0541353	-0.397918	0.485037	0.81088	-0.0571429	-0.48734	0.395376	0.924798	-0.0225564	-0.460481	0.424199	0.820675	0.0541353	-0.397918	0.485037	0.209571
Opalin	0.9198	0.0240602	-0.422964	0.461666	0.663206	0.103798	-0.35503	0.522327	0.724104	0.0842105	-0.372179	0.507808	0.265124	-0.261654	-0.631101	0.204551	0.979921	-0.00601504	-0.447345	0.437671	0.835414	0.0496241	-0.401718	0.48157	0.259469	-0.264662	-0.633042	0.201453	0.608957	-0.121805	-0.535463	0.338988	0.860095	0.0421053	-0.408018	0.475761	0.738374	-0.0796992	-0.50443	0.376086	0.879931	0.0360902	-0.413027	0.471087	0.604509	0.123308	-0.337636	0.536551	0.397873
Nms	0.870004	0.0390977	-0.410526	0.473427	0.3217	0.233541	-0.233066	0.612737	0.26798	0.26015	-0.206097	0.630129	0.156231	0.329323	-0.132508	0.673669	0.586853	0.129323	-0.332209	0.54089	0.188323	0.306767	-0.157077	0.659729	0.420008	-0.190945	-0.58411	0.274795	0.987445	0.00376081	-0.439491	0.44554	0.964869	0.0105263	-0.434016	0.450947	0.419927	0.190977	-0.274764	0.584132	0.394261	0.201504	-0.264612	0.591299	0.221992	0.28574	-0.179475	0.646512	0.617892
Insm1	0.573756	-0.133835	-0.54413	0.328119	0.348793	-0.221134	-0.6045	0.245401	0.514383	-0.154887	-0.559088	0.308799	0.100873	-0.377444	-0.70261	0.0781264	0.796239	-0.0616541	-0.490785	0.391549	0.0255326	-0.497744	-0.770544	-0.0708233	0.565096	-0.136842	-0.546282	0.325382	0.473849	-0.169925	-0.569613	0.294761	0.522682	-0.15188	-0.556967	0.311583	0.427421	-0.18797	-0.582073	0.277646	0.9198	-0.0240602	-0.461666	0.422964	0.77916	0.0669425	-0.387044	0.494805	0.160275
Itgb1	0.46594	-0.172932	-0.571703	0.291929	0.815774	0.0556391	-0.396648	0.486189	0.227153	-0.282707	-0.644587	0.182666	0.00226988	-0.642105	-0.844629	-0.278806	0.126407	-0.353383	-0.688273	0.10566	0.300668	-0.243609	-0.619361	0.222946	0.969885	0.00902256	-0.435236	0.449748	0.0335841	-0.476692	-0.759086	-0.0433062	0.672556	0.100752	-0.357718	0.520085	0.401504	-0.198496	-0.589257	0.267523	0.569419	-0.135338	-0.545207	0.326752	0.20232	-0.297744	-0.654084	0.166747	0.38709
Pla2g4e	0.485838	0.165414	-0.298993	0.566469	0.934779	-0.0195562	-0.458112	0.426657	0.0282108	0.490226	0.0609206	0.766472	0.19758	0.300752	-0.163533	0.65597	0.140765	0.341353	-0.119169	0.681004	0.279598	0.254135	-0.212256	0.62623	0.522682	0.15188	-0.311583	0.556967	0.434986	0.184962	-0.280519	0.58001	0.438795	0.183459	-0.281952	0.578976	0.19994	0.299248	-0.165141	0.655028	0.654142	0.106767	-0.352404	0.524507	0.485838	0.165414	-0.298993	0.566469	0.000909909
Fcrls	0.0127836	-0.545865	-0.796086	-0.136258	0.313131	-0.237594	-0.61541	0.229004	0.00401373	-0.613534	-0.830557	-0.234747	0.743149	0.0781955	-0.377384	0.5033	0.0593798	-0.428571	-0.732225	0.017214	0.000108321	-0.757895	-0.898929	-0.474521	0.762339	0.0721805	-0.38256	0.49877	0.19758	-0.300752	-0.65597	0.163533	0.0182849	-0.521805	-0.783425	-0.103088	0.405152	-0.196992	-0.588235	0.268976	0.81088	-0.0571429	-0.48734	0.395376	0.0203461	-0.514286	-0.779424	-0.0929095	0.00488661
Insr	0.565096	-0.136842	-0.546282	0.325382	0.695829	0.0932331	-0.364319	0.514526	0.686487	0.0962406	-0.361684	0.516754	0.485838	-0.165414	-0.566469	0.298993	0.586853	0.129323	-0.332209	0.54089	0.539466	-0.145865	-0.552709	0.317126	0.216993	-0.288722	-0.6484	0.176328	0.738374	0.0796992	-0.376086	0.50443	0.345621	0.222556	-0.243994	0.605449	0.914804	0.0255639	-0.421728	0.462849	0.595654	0.126316	-0.334927	0.538723	0.934803	0.0195489	-0.426663	0.458107	0.700516
Lyz2	3.69941e-05	0.78797	0.530394	0.912358	0.199763	0.299361	-0.165021	0.655098	0.000300231	0.724812	0.415589	0.883845	0.0793166	0.401504	-0.0498793	0.716688	0.219504	0.287218	-0.177916	0.647448	1.81269e-09	0.933835	0.837335	0.9739	0.825581	0.0526316	-0.399186	0.483882	0.98996	-0.00300752	-0.444936	0.440099	0.0624065	0.42406	-0.0227251	0.729657	0.0624065	0.42406	-0.0227251	0.729657	0.00120997	0.670677	0.324448	0.858426	0.0299208	-0.485714	-0.764018	-0.0550193	9.79655e-05
Igf1	0.276664	-0.255639	-0.627207	0.210719	0.553466	-0.140913	-0.549188	0.321666	0.569419	0.135338	-0.326752	0.545207	0.99498	0.00150376	-0.441311	0.443729	0.00108894	-0.675188	-0.86058	-0.331806	0.188323	0.306767	-0.157077	0.659729	0.258725	-0.265061	-0.633299	0.201041	0.964869	0.0105263	-0.434016	0.450947	0.0909729	-0.38797	-0.7088	0.0658576	0.0856465	0.393985	-0.0587847	0.712316	0.874965	-0.037594	-0.472258	0.411777	0.794721	-0.062123	-0.491142	0.391151	0.288513
Klrk1	0.949828	0.0150376	-0.430347	0.454534	0.830243	0.0512049	-0.400388	0.482786	0.767158	0.0706767	-0.383849	0.497634	0.964869	-0.0105263	-0.450947	0.434016	0.0545841	0.43609	-0.00796826	0.736485	0.152259	0.332331	-0.129189	0.675509	0.55284	-0.141133	-0.549345	0.321465	0.5014	-0.159639	-0.562428	0.304385	0.939809	-0.0180451	-0.456917	0.427893	0.667935	0.102256	-0.356392	0.521192	0.0994129	0.378947	-0.0763821	0.703497	0.81081	0.0571644	-0.395358	0.487357	0.622379
Tigit	0.481825	-0.166917	-0.567519	0.297584	0.438676	-0.183505	-0.579008	0.281908	0.719366	-0.0857143	-0.508931	0.370874	0.99498	0.00150376	-0.441311	0.443729	0.089619	0.389474	-0.0640937	0.709681	0.752727	-0.075188	-0.501038	0.379975	0.745447	-0.0774727	-0.502757	0.378007	0.855148	-0.043609	-0.476926	0.406761	0.979921	-0.00601504	-0.447345	0.437671	0.81088	-0.0571429	-0.48734	0.395376	0.969885	0.00902256	-0.435236	0.449748	0.796027	0.0617198	-0.391494	0.490835	0.99498
Itga4	0.949828	0.0150376	-0.430347	0.454534	0.870004	-0.0390977	-0.473427	0.410526	0.00347281	-0.621053	-0.834287	-0.246193	0.11798	0.360902	-0.097131	0.692781	0.273751	-0.257143	-0.628182	0.209181	0.865047	-0.0406015	-0.474595	0.409273	0.335488	-0.227153	-0.608507	0.239436	0.0412007	0.46015	0.0221373	0.74996	0.939809	-0.0180451	-0.456917	0.427893	0.934803	0.0195489	-0.426663	0.458107	0.95484	-0.0135338	-0.45334	0.431572	0.291523	-0.24812	-0.622312	0.218378	0.939809
Bmp4	0.781664	-0.0661654	-0.494216	0.387707	0.532988	-0.148176	-0.554348	0.315	0.747933	-0.0766917	-0.50217	0.378681	0.237619	0.276692	-0.188966	0.640757	0.481825	-0.166917	-0.567519	0.297584	0.291523	0.24812	-0.218378	0.622312	0.337134	-0.226401	-0.608007	0.240183	0.522682	-0.15188	-0.556967	0.311583	0.663326	-0.103759	-0.522298	0.355064	0.342286	0.22406	-0.242505	0.606451	0.700516	-0.0917293	-0.51341	0.365633	0.624496	-0.116585	-0.531676	0.343666	9.31151e-05
B2m	0.00767326	0.577444	0.181234	0.812377	0.089619	0.389474	-0.0640937	0.709681	0.0305085	0.484211	0.0530588	0.763198	4.4001e-07	0.875188	0.706152	0.949845	0.265124	0.261654	-0.204551	0.631101	0.00347281	0.621053	0.246193	0.834287	5.52237e-06	0.831579	0.61559	0.931366	7.23912e-07	0.867669	0.690133	0.946695	0.431195	0.186466	-0.279083	0.581042	0.00108894	0.675188	0.331806	0.86058	4.64678e-05	0.781955	0.519037	0.909693	0.815774	0.0556391	-0.396648	0.486189	0.0050232
Mog	1	0	-0.442521	0.442521	0.654142	-0.106767	-0.524507	0.352404	0.427421	0.18797	-0.277646	0.582073	0.909812	0.0270677	-0.42049	0.46403	0.667935	0.102256	-0.356392	0.521192	0.17717	0.314286	-0.148951	0.664403	0.743149	-0.0781955	-0.5033	0.377384	0.303755	-0.242105	-0.618375	0.224464	0.959853	0.0120301	-0.432795	0.452144	0.608957	0.121805	-0.338988	0.535463	0.458099	0.17594	-0.289089	0.573787	0.591246	-0.12782	-0.539807	0.333569	0.427421
Ifit1	0.000437699	0.711278	0.392207	0.877577	0.752727	0.075188	-0.379975	0.501038	3.69941e-05	0.78797	0.530394	0.912358	5.95388e-07	0.870677	0.69652	0.947957	0.00337224	0.622556	0.248494	0.835031	4.07449e-06	0.837594	0.627751	0.933945	4.39223e-05	0.783459	0.521868	0.91036	7.86044e-10	0.93985	0.851449	0.976317	0.0412007	0.46015	0.0221373	0.74996	0.000386913	0.715789	0.399955	0.879672	0.00937432	0.565414	0.163902	0.806214	0.0965386	0.381955	-0.0728852	0.705269	2.70226e-08
Cd3e	0.974903	0.0075188	-0.436454	0.448547	0.929799	0.0210526	-0.425432	0.459295	0.733608	0.081203	-0.374785	0.505557	0.015337	0.533835	0.119557	0.789783	0.000845616	0.685714	0.349136	0.865581	0.276664	0.255639	-0.210719	0.627207	0.899837	0.0300752	-0.418009	0.466389	0.0951244	0.383459	-0.0711325	0.706153	0.964869	-0.0105263	-0.450947	0.434016	0.672556	0.100752	-0.357718	0.520085	0.695829	0.0932331	-0.364319	0.514526	0.276664	0.255639	-0.210719	0.627207	0.622379
Pecam1	0.626879	-0.115789	-0.531097	0.344377	0.376472	-0.209023	-0.59638	0.257297	0.276664	0.255639	-0.210719	0.627207	0.0527507	0.439098	-0.00424858	0.738182	0.419927	-0.190977	-0.584132	0.274764	0.000556435	-0.702256	-0.873367	-0.376844	0.98494	0.00451128	-0.438886	0.446141	0.578107	-0.132331	-0.543051	0.329484	0.144526	0.338346	-0.122519	0.679177	0.232348	0.279699	-0.185821	0.642674	0.253892	0.267669	-0.198345	0.634977	0.306861	0.240602	-0.22598	0.617388	0.98996
Ccr7	0.556494	0.13985	-0.322638	0.54843	0.0655483	-0.419549	-0.727081	0.0282092	0.578107	0.132331	-0.329484	0.543051	0.924798	0.0225564	-0.424199	0.460481	0.695829	0.0932331	-0.364319	0.514526	0.0276582	0.491729	0.0628944	0.767288	0.805706	-0.058735	-0.488557	0.394027	0.388694	-0.203836	-0.592878	0.262349	0.140765	0.341353	-0.119169	0.681004	0.242966	0.273684	-0.192102	0.638835	0.565096	0.136842	-0.325382	0.546282	0.519487	0.153035	-0.310514	0.557782	0.686487
Gamt	0.0644881	-0.421053	-0.72794	0.0263842	0.16439	-0.323308	-0.669975	0.139116	0.100873	-0.377444	-0.70261	0.0781264	0.0909729	-0.38797	-0.7088	0.0658576	0.023538	-0.503759	-0.773785	-0.0788065	0.0450757	-0.452632	-0.745775	-0.0126432	0.419927	-0.190977	-0.584132	0.274764	0.172837	-0.317293	-0.666265	0.145683	0.0733409	-0.409023	-0.721035	0.0409014	0.0299208	-0.485714	-0.764018	-0.0550193	0.0186832	-0.520301	-0.782627	-0.101045	0.771985	-0.0691729	-0.496496	0.385137	0.00281829
Cxcr2	0.695829	0.0932331	-0.364319	0.514526	0.339092	-0.225509	-0.607414	0.241069	0.672556	0.100752	-0.357718	0.520085	0.383533	0.206015	-0.26023	0.594351	0.126407	-0.353383	-0.688273	0.10566	0.796239	0.0616541	-0.391549	0.490785	0.914676	0.0256024	-0.421696	0.462879	0.510257	-0.156391	-0.560146	0.307404	0.791373	0.0631579	-0.39027	0.49193	0.677189	-0.0992481	-0.518976	0.359042	0.939809	0.0180451	-0.427893	0.456917	0.0342273	0.475188	0.0413656	0.758261	0.172837
Jun	0.0923416	-0.386466	-0.707919	0.0676187	0.0143355	-0.538346	-0.792153	-0.125793	0.188323	-0.306767	-0.659729	0.157077	0.0178935	-0.523308	-0.784223	-0.105134	0.251131	-0.269173	-0.635944	0.196788	0.0555188	-0.434586	-0.735635	0.00982351	0.631392	-0.114286	-0.530002	0.345719	0.481825	-0.166917	-0.567519	0.297584	0.00747966	-0.578947	-0.813144	-0.183417	0.586853	-0.129323	-0.54089	0.332209	0.738374	0.0796992	-0.376086	0.50443	0.240283	-0.275188	-0.639797	0.190536	0.0299208
Klf4	0.058396	0.430075	-0.015371	0.733079	0.522682	-0.15188	-0.556967	0.311583	0.855148	0.043609	-0.406761	0.476926	0.485838	0.165414	-0.298993	0.566469	0.319476	0.234586	-0.23202	0.613428	0.366021	0.213534	-0.252883	0.599414	0.959853	-0.0120301	-0.452144	0.432795	0.462011	-0.174436	-0.572746	0.29051	0.99498	-0.00150376	-0.443729	0.441311	0.969885	0.00902256	-0.435236	0.449748	0.617892	0.118797	-0.341686	0.533283	0.438795	-0.183459	-0.578976	0.281952	0.924798
Klk6	0.446465	0.180451	-0.284813	0.576904	0.163533	0.32393	-0.138435	0.670358	0.805993	0.0586466	-0.394102	0.48849	0.560787	-0.138346	-0.547357	0.324011	0.825581	-0.0526316	-0.483882	0.399186	0.0271142	0.493233	0.0648715	0.768103	0.0744838	-0.40755	-0.720186	0.0426654	0.767158	0.0706767	-0.383849	0.497634	0.313131	-0.237594	-0.61541	0.229004	0.914804	-0.0255639	-0.462849	0.421728	0.830495	-0.0511278	-0.482727	0.400453	0.0580543	0.430602	-0.0147246	0.733377	0.183806
Snhg11	0.497974	0.160902	-0.303208	0.563314	0.156231	0.329323	-0.132508	0.673669	0.174994	0.315789	-0.147318	0.665334	0.222035	0.285714	-0.179502	0.646496	0.909812	-0.0270677	-0.46403	0.42049	0.0362146	-0.470677	-0.75578	-0.0355632	0.493913	-0.162406	-0.564367	0.301805	0.000183739	0.741353	0.444734	0.891428	0.0909729	0.38797	-0.0658576	0.7088	0.338971	0.225564	-0.241014	0.607451	0.481825	0.166917	-0.297584	0.567519	0.747933	0.0766917	-0.378681	0.50217	0.26798
Ghrh	0.949828	0.0150376	-0.430347	0.454534	0.358035	0.21703	-0.249447	0.601758	0.348974	0.221053	-0.245481	0.604446	0.747933	-0.0766917	-0.50217	0.378681	0.179364	-0.312782	-0.66347	0.150581	0.0655483	-0.419549	-0.727081	0.0282092	0.00530528	-0.598502	-0.823041	-0.212176	0.635917	-0.112782	-0.528906	0.34706	0.477829	-0.168421	-0.568567	0.296173	0.884902	0.0345865	-0.414275	0.469915	1	0	-0.442521	0.442521	0.456451	-0.176575	-0.574227	0.288488	0.939809
Vcan	0.106871	-0.371429	-0.69905	0.0850757	0.0445858	-0.453554	-0.746289	-0.0138037	0.786515	-0.0646617	-0.493074	0.38899	0.46594	-0.172932	-0.571703	0.291929	0.865047	-0.0406015	-0.474595	0.409273	0.522682	-0.15188	-0.556967	0.311583	0.160275	-0.326316	-0.671824	0.135817	0.209571	-0.293233	-0.651247	0.171548	0.791373	-0.0631579	-0.49193	0.39027	0.335674	0.227068	-0.239521	0.60845	0.762339	0.0721805	-0.38256	0.49877	0.251131	0.269173	-0.196788	0.635944	0.485838
Rbm39	0.256671	-0.266165	-0.63401	0.1999	0.825581	0.0526316	-0.399186	0.483882	0.924798	0.0225564	-0.424199	0.460481	0.00181361	-0.652632	-0.849744	-0.295433	0.234974	-0.278195	-0.641716	0.187395	0.0721872	-0.410526	-0.721902	0.0390971	0.348974	-0.221053	-0.604446	0.245481	0.00462261	-0.606015	-0.826807	-0.223406	0.649567	-0.108271	-0.525608	0.351071	0.0240247	-0.502256	-0.772976	-0.0768055	0.111535	-0.366917	-0.69637	0.0902587	0.20232	0.297744	-0.166747	0.654084	0.116345
Gdf15	0.850206	0.0451128	-0.405503	0.478089	0.464659	-0.173422	-0.572043	0.291467	0.526855	0.150376	-0.312971	0.555904	0.394261	0.201504	-0.264612	0.591299	0.743149	-0.0781955	-0.5033	0.377384	0.889876	-0.0330827	-0.468741	0.415521	0.0669699	-0.417561	-0.725942	0.0306173	0.691042	-0.0947725	-0.515667	0.362971	0.578107	-0.132331	-0.543051	0.329484	0.709921	0.0887218	-0.368257	0.511173	0.95484	0.0135338	-0.431572	0.45334	0.144938	0.33802	-0.122882	0.678978	0.743149
Cd44	0.0282108	0.490226	0.0609206	0.766472	0.207135	0.294737	-0.16995	0.652194	0.146433	0.336842	-0.12419	0.678261	0.613418	0.120301	-0.340338	0.534374	0.752727	0.075188	-0.379975	0.501038	0.0994129	0.378947	-0.0763821	0.703497	0.379993	0.207519	-0.258765	0.595366	0.510257	0.156391	-0.307404	0.560146	0.0830713	0.396992	-0.0552312	0.714068	0.183806	0.309774	-0.153834	0.661602	0.170698	0.318797	-0.144045	0.667194	0.237619	0.276692	-0.188966	0.640757	0.124688
Gmfb	0.352346	-0.219549	-0.603442	0.246966	0.251131	-0.269173	-0.635944	0.196788	0.539466	-0.145865	-0.552709	0.317126	0.379993	-0.207519	-0.595366	0.258765	0.543701	-0.144361	-0.551641	0.318507	0.332397	-0.228571	-0.609448	0.238025	0.152259	-0.332331	-0.675509	0.129189	0.0655483	-0.419549	-0.727081	0.0282092	0.297601	-0.245113	-0.620346	0.221425	0.166474	-0.321805	-0.669049	0.140761	0.207135	-0.294737	-0.652194	0.16995	0.9198	-0.0240602	-0.461666	0.422964	0.348974
Klrd1	0.649567	0.108271	-0.351071	0.525608	0.502466	0.159246	-0.30475	0.562152	0.162323	0.324812	-0.137468	0.6709	0.454203	0.177444	-0.287665	0.574828	0.709921	0.0887218	-0.368257	0.511173	0.0203461	0.514286	0.0929095	0.779424	0.994942	0.00151519	-0.441301	0.443738	0.203339	0.297104	-0.167429	0.653682	0.397873	-0.2	-0.590279	0.266069	0.681832	0.0977444	-0.360364	0.517865	0.850206	-0.0451128	-0.478089	0.405503	0.99498	-0.00150376	-0.443729	0.441311	0.979921
Cd27	0.825581	0.0526316	-0.399186	0.483882	0.385126	-0.20534	-0.593895	0.260886	0.38709	0.204511	-0.261693	0.593335	0.0710472	0.41203	-0.0372898	0.722767	0.578107	-0.132331	-0.543051	0.329484	0.150299	0.333835	-0.127525	0.676428	0.0630012	-0.423193	-0.729162	0.0237811	0.495777	-0.161715	-0.563883	0.30245	0.904822	-0.0285714	-0.46521	0.41925	0.335674	0.227068	-0.239521	0.60845	0.338971	0.225564	-0.241014	0.607451	0.726864	0.0833357	-0.372938	0.507154	0.481825
Ifnar2	0.649567	0.108271	-0.351071	0.525608	0.291523	-0.24812	-0.622312	0.218378	0.313131	-0.237594	-0.61541	0.229004	0.889876	0.0330827	-0.415521	0.468741	0.158244	-0.32782	-0.672747	0.134164	0.608957	-0.121805	-0.535463	0.338988	0.366021	-0.213534	-0.599414	0.252883	0.949828	0.0150376	-0.430347	0.454534	0.489867	0.16391	-0.3004	0.565419	0.489867	0.16391	-0.3004	0.565419	0.0768844	0.404511	-0.0462969	0.71843	0.102349	-0.37594	-0.701721	0.0798678	0.608957
Atm	0.865047	-0.0406015	-0.474595	0.409273	0.796239	-0.0616541	-0.490785	0.391549	0.95484	0.0135338	-0.431572	0.45334	0.613418	-0.120301	-0.534374	0.340338	0.00281829	0.631579	0.262394	0.839477	0.0666216	0.418045	-0.0300313	0.72622	0.174994	-0.315789	-0.665334	0.147318	0.329138	-0.230075	-0.610445	0.236527	0.733608	0.081203	-0.374785	0.505557	0.631392	0.114286	-0.345719	0.530002	0.840339	-0.0481203	-0.480411	0.402982	0.820675	-0.0541353	-0.485037	0.397918	0.469886
Gapdh	0.186056	-0.308271	-0.660666	0.155457	0.0276582	-0.491729	-0.767288	-0.0628944	0.510257	-0.156391	-0.560146	0.307404	0.0745082	-0.407519	-0.720168	0.0427028	0.234974	-0.278195	-0.641716	0.187395	0.355736	-0.218045	-0.602437	0.248448	0.405152	-0.196992	-0.588235	0.268976	0.98494	-0.00451128	-0.446141	0.438886	0.929799	-0.0210526	-0.459295	0.425432	0.477829	-0.168421	-0.568567	0.296173	0.622379	-0.117293	-0.532191	0.343033	0.565096	0.136842	-0.325382	0.546282	0.469886
Cdk1	0.691153	-0.0947368	-0.51564	0.363002	0.133449	-0.347368	-0.684647	0.112436	0.9198	-0.0240602	-0.461666	0.422964	0.506147	-0.157895	-0.561203	0.306007	0.103841	-0.374436	-0.700832	0.0816066	0.874965	0.037594	-0.411777	0.472258	0.884902	-0.0345865	-0.469915	0.414275	0.0265786	-0.494737	-0.768917	-0.0668521	0.840339	-0.0481203	-0.480411	0.402982	0.752727	0.075188	-0.379975	0.501038	0.820675	0.0541353	-0.397918	0.485037	0.109964	-0.368421	-0.697264	0.0885337	0.142637
Mmp12	0.979921	-0.00601504	-0.447345	0.437671	0.759051	-0.0732081	-0.499546	0.381678	0.99498	0.00150376	-0.441311	0.443729	0.13891	0.342857	-0.117489	0.681917	0.560787	-0.138346	-0.547357	0.324011	0.181576	0.311278	-0.152209	0.662537	0.771985	0.0691729	-0.385137	0.496496	0.114725	0.36391	-0.0937003	0.694577	0.635917	-0.112782	-0.528906	0.34706	0.870004	0.0390977	-0.410526	0.473427	0.752727	0.075188	-0.379975	0.501038	0.365771	0.213642	-0.252776	0.599487	0.325899
Son	0.586853	-0.129323	-0.54089	0.332209	0.37297	0.210526	-0.255828	0.597393	0.9198	-0.0240602	-0.461666	0.422964	0.114725	-0.36391	-0.694577	0.0937003	0.677189	-0.0992481	-0.518976	0.359042	0.181576	-0.311278	-0.662537	0.152209	0.747933	-0.0766917	-0.50217	0.378681	0.535247	-0.147368	-0.553776	0.315743	0.98494	-0.00451128	-0.446141	0.438886	0.695829	-0.0932331	-0.514526	0.364319	0.695829	0.0932331	-0.364319	0.514526	0.771985	-0.0691729	-0.496496	0.385137	0.379993
Gzmk	0.635917	-0.112782	-0.528906	0.34706	0.355611	-0.218101	-0.602474	0.248394	0.552214	-0.141353	-0.549502	0.321263	0.569419	0.135338	-0.326752	0.545207	0.121301	-0.357895	-0.690981	0.100551	0.434986	-0.184962	-0.58001	0.280519	0.0643679	-0.421224	-0.728038	0.0261757	0.658243	-0.105422	-0.52352	0.353595	0.681832	-0.0977444	-0.517865	0.360364	0.959853	0.0120301	-0.432795	0.452144	0.820675	0.0541353	-0.397918	0.485037	0.221308	-0.286145	-0.646769	0.179048	0.240283
Uba52	0.899837	-0.0300752	-0.466389	0.418009	0.277809	-0.255051	-0.626825	0.21132	0.889876	-0.0330827	-0.468741	0.415521	0.102349	-0.37594	-0.701721	0.0798678	0.762339	0.0721805	-0.38256	0.49877	0.924798	-0.0225564	-0.460481	0.424199	0.539466	0.145865	-0.317126	0.552709	0.518524	-0.153383	-0.558028	0.310192	0.719366	0.0857143	-0.370874	0.508931	0.830495	-0.0511278	-0.482727	0.400453	0.974903	-0.0075188	-0.448547	0.436454	0.186056	0.308271	-0.155457	0.660666	0.506147
Mfap4	0.98494	-0.00451128	-0.446141	0.438886	0.5014	-0.159639	-0.562428	0.304385	0.84527	0.0466165	-0.404243	0.479251	0.16439	-0.323308	-0.669975	0.139116	0.0044951	-0.607519	-0.827559	-0.225666	0.663326	-0.103759	-0.522298	0.355064	0.253892	0.267669	-0.198345	0.634977	0.103841	-0.374436	-0.700832	0.0816066	0.84527	-0.0466165	-0.479251	0.404243	0.595654	0.126316	-0.334927	0.538723	0.904822	-0.0285714	-0.46521	0.41925	0.509611	0.156627	-0.307185	0.560312	1
Stat3	0.000103032	0.759398	0.477261	0.899607	0.03488	0.473684	0.0394282	0.757435	0.0207797	0.512782	0.0908843	0.778621	0.00437051	0.609023	0.22793	0.82831	0.654142	0.106767	-0.352404	0.524507	0.514383	0.154887	-0.308799	0.559088	0.19758	0.300752	-0.163533	0.65597	0.144526	0.338346	-0.122519	0.679177	0.462011	0.174436	-0.29051	0.572746	0.431195	0.186466	-0.279083	0.581042	0.322678	0.233083	-0.233525	0.612435	0.0434934	0.455639	0.0164314	0.747451	0.142637
Nfkb1	0.747933	-0.0766917	-0.50217	0.378681	0.855148	0.043609	-0.406761	0.476926	0.552214	-0.141353	-0.549502	0.321263	0.719366	0.0857143	-0.370874	0.508931	0.285522	-0.251128	-0.624274	0.215321	0.285522	-0.251128	-0.624274	0.215321	0.0492253	0.445113	0.00322778	0.741566	0.801113	-0.0601504	-0.489638	0.392827	0.355736	0.218045	-0.248448	0.602437	0.825581	0.0526316	-0.399186	0.483882	0.635917	0.112782	-0.34706	0.528906	0.2145	-0.290226	-0.64935	0.174737	0.81088
Ppargc1a	0.0127836	-0.545865	-0.796086	-0.136258	0.776821	-0.0676692	-0.495356	0.386423	0.924798	0.0225564	-0.424199	0.460481	0.663326	-0.103759	-0.522298	0.355064	0.423665	-0.189474	-0.583104	0.276206	0.0221248	-0.508271	-0.776207	-0.0848299	0.84527	-0.0466165	-0.479251	0.404243	0.934803	0.0195489	-0.426663	0.458107	0.719366	0.0857143	-0.370874	0.508931	0.582473	0.130827	-0.330848	0.541971	0.119633	0.359398	-0.0988423	0.691882	0.617892	-0.118797	-0.533283	0.341686	0.434986
Lmna	0.604509	0.123308	-0.337636	0.536551	0.874965	0.037594	-0.411777	0.472258	0.929799	0.0210526	-0.425432	0.459295	0.306861	-0.240602	-0.617388	0.22598	0.131663	-0.348872	-0.685555	0.110746	0.600074	0.124812	-0.336282	0.537638	0.645005	0.109774	-0.349736	0.526709	0.914804	-0.0255639	-0.462849	0.421728	0.959853	-0.0120301	-0.452144	0.432795	0.889876	-0.0330827	-0.468741	0.415521	0.801113	0.0601504	-0.392827	0.489638	0.316294	0.23609	-0.230513	0.61442	0.835414
Tpt1	0.154236	-0.330827	-0.674589	0.13085	0.0882801	-0.390977	-0.71056	0.0623269	0.313131	-0.237594	-0.61541	0.229004	0.0458833	-0.451128	-0.744935	-0.0107539	0.359146	-0.216541	-0.601431	0.249929	0.672556	-0.100752	-0.520085	0.357718	0.276664	-0.255639	-0.627207	0.210719	0.431195	-0.186466	-0.581042	0.279083	0.526855	-0.150376	-0.555904	0.312971	0.192914	-0.303759	-0.657852	0.16031	0.227153	-0.282707	-0.644587	0.182666	0.240283	-0.275188	-0.639797	0.190536	0.229741
Lsamp	0.219504	-0.287218	-0.647448	0.177916	0.870004	-0.0390977	-0.473427	0.410526	0.791373	-0.0631579	-0.49193	0.39027	0.00657062	-0.586466	-0.816965	-0.194396	0.342286	-0.22406	-0.606451	0.242505	0.0265786	-0.494737	-0.768917	-0.0668521	0.9198	-0.0240602	-0.461666	0.422964	0.786515	0.0646617	-0.38899	0.493074	0.667935	0.102256	-0.356392	0.521192	0.28255	-0.252632	-0.625252	0.21379	0.089619	-0.389474	-0.709681	0.0640937	0.663326	-0.103759	-0.522298	0.355064	0.502052
Surf1	0.909812	-0.0270677	-0.46403	0.42049	0.0869559	-0.392481	-0.711439	0.0605572	0.695829	0.0932331	-0.364319	0.514526	0.0500892	-0.443609	-0.740722	-0.00135405	0.162323	-0.324812	-0.6709	0.137468	0.313131	-0.237594	-0.61541	0.229004	0.119633	-0.359398	-0.691882	0.0988423	0.964869	0.0105263	-0.434016	0.450947	0.719366	0.0857143	-0.370874	0.508931	0.408819	-0.195489	-0.587211	0.270426	0.894854	-0.0315789	-0.467566	0.416766	0.506147	-0.157895	-0.561203	0.306007	0.681832
Dlx1	0.719366	-0.0857143	-0.508931	0.370874	0.0793096	-0.401512	-0.716693	0.0498691	0.635917	-0.112782	-0.528906	0.34706	0.229741	-0.281203	-0.643631	0.184245	0.355736	0.218045	-0.248448	0.602437	0.342286	-0.22406	-0.606451	0.242505	0.654142	-0.106767	-0.524507	0.352404	0.497974	0.160902	-0.303208	0.563314	0.820675	-0.0541353	-0.485037	0.397918	0.934803	-0.0195489	-0.458107	0.426663	0.879931	0.0360902	-0.413027	0.471087	0.232348	-0.279699	-0.642674	0.185821	0.805993
Dlx6os1	0.366021	-0.213534	-0.599414	0.252883	0.815774	-0.0556391	-0.486189	0.396648	0.531043	-0.148872	-0.554841	0.314358	0.106871	-0.371429	-0.69905	0.0850757	0.394261	-0.201504	-0.591299	0.264612	0.0382905	-0.466165	-0.753291	-0.0297899	0.0175087	-0.524812	-0.78502	-0.107184	0.820675	-0.0541353	-0.485037	0.397918	0.565096	-0.136842	-0.546282	0.325382	0.640455	-0.111278	-0.527808	0.348399	0.397873	-0.2	-0.590279	0.266069	0.535092	-0.147424	-0.553815	0.315692	0.0923416
Reln	0.276664	-0.255639	-0.627207	0.210719	0.273003	-0.25753	-0.628433	0.208784	0.681832	-0.0977444	-0.517865	0.360364	0.481825	-0.166917	-0.567519	0.297584	0.578107	0.132331	-0.329484	0.543051	0.276664	-0.255639	-0.627207	0.210719	0.513741	-0.155121	-0.559252	0.308582	0.714638	0.087218	-0.369566	0.510053	0.306861	-0.240602	-0.617388	0.22598	0.825581	-0.0526316	-0.483882	0.399186	0.332397	-0.228571	-0.609448	0.238025	0.197403	0.300865	-0.163412	0.656041	0.186056
Myc	0.835414	0.0496241	-0.401718	0.48157	0.168577	0.320301	-0.142404	0.668122	0.622379	0.117293	-0.343033	0.532191	0.297601	-0.245113	-0.620346	0.221425	0.291523	0.24812	-0.218378	0.622312	0.279598	0.254135	-0.212256	0.62623	0.595654	0.126316	-0.334927	0.538723	0.408819	-0.195489	-0.587211	0.270426	0.121301	-0.357895	-0.690981	0.100551	0.306861	-0.240602	-0.617388	0.22598	0.0780935	-0.403008	-0.717559	0.0480895	0.250946	0.269274	-0.196683	0.636009	0.237619
Fcgr3	0.000287533	0.726316	0.418213	0.884538	0.654142	-0.106767	-0.524507	0.352404	0.00337224	0.622556	0.248494	0.835031	0.0362146	0.470677	0.0355632	0.75578	0.728851	0.0827068	-0.373483	0.506683	0.222035	0.285714	-0.179502	0.646496	0.677189	0.0992481	-0.359042	0.518976	0.288513	0.249624	-0.216851	0.623293	0.38709	0.204511	-0.261693	0.593335	0.0240247	0.502256	0.0768055	0.772976	0.00575425	0.593985	0.205473	0.820767	0.03488	0.473684	0.0394282	0.757435	2.15499e-05
Apold1	0.560787	0.138346	-0.324011	0.547357	0.13891	-0.342857	-0.681917	0.117489	0.929799	0.0210526	-0.425432	0.459295	0.860095	0.0421053	-0.408018	0.475761	0.909812	0.0270677	-0.42049	0.46403	0.98494	0.00451128	-0.438886	0.446141	0.84527	-0.0466165	-0.479251	0.404243	0.111535	0.366917	-0.0902587	0.69637	0.855148	-0.043609	-0.476926	0.406761	0.719366	-0.0857143	-0.508931	0.370874	1	0	-0.442521	0.442521	0.81088	0.0571429	-0.395376	0.48734	0.573756
Tnf	0.865047	-0.0406015	-0.474595	0.409273	0.959786	-0.0120504	-0.45216	0.432778	0.2145	0.290226	-0.174737	0.64935	0.84527	0.0466165	-0.404243	0.479251	0.000701451	0.693233	0.361658	0.869131	9.80669e-06	0.819549	0.591572	0.926176	0.773899	-0.0685775	-0.496045	0.385646	0.99748	0.000754722	-0.441914	0.443128	0.738374	-0.0796992	-0.50443	0.376086	0.582473	0.130827	-0.330848	0.541971	0.458099	0.17594	-0.289089	0.573787	0.604509	0.123308	-0.337636	0.536551	0.595654
Ms4a1	0.613418	-0.120301	-0.534374	0.340338	0.649567	-0.108271	-0.525608	0.351071	0.974903	-0.0075188	-0.448547	0.436454	0.431195	-0.186466	-0.581042	0.279083	0.591246	0.12782	-0.333569	0.539807	0.560787	0.138346	-0.324011	0.547357	0.459881	-0.175254	-0.573312	0.289737	0.116345	-0.362406	-0.69368	0.095417	0.667935	-0.102256	-0.521192	0.356392	0.705213	0.0902256	-0.366946	0.512292	0.431195	0.186466	-0.279083	0.581042	0.601742	0.124246	-0.336792	0.537229	0.181576
H2-D1	0.00317835	0.625564	0.25311	0.836516	0.939809	0.0180451	-0.427893	0.456917	0.13891	0.342857	-0.117489	0.681917	0.000437699	0.711278	0.392207	0.877577	0.81088	0.0571429	-0.395376	0.48734	0.00347281	0.621053	0.246193	0.834287	0.00101406	0.678195	0.336734	0.862013	0.0103333	0.559398	0.155329	0.803112	0.427421	0.18797	-0.277646	0.582073	0.146433	0.336842	-0.12419	0.678261	0.0127836	0.545865	0.136258	0.796086	0.560787	0.138346	-0.324011	0.547357	0.0375885
H2-K1	3.4905e-05	0.789474	0.533247	0.913022	0.0733409	0.409023	-0.0409014	0.721035	0.000327066	0.721805	0.410357	0.882457	1.15538e-07	0.893233	0.745317	0.957341	0.16439	0.323308	-0.139116	0.669975	1.81269e-09	0.933835	0.837335	0.9739	7.86044e-10	0.93985	0.851449	0.976317	8.76084e-07	0.864662	0.683774	0.945431	0.0146633	0.536842	0.12371	0.791364	0.00767326	0.577444	0.181234	0.812377	0.0130826	0.544361	0.134157	0.795301	0.949828	-0.0150376	-0.454534	0.430347	1.08277e-08
Neat1	0.309986	0.239098	-0.227493	0.6164	0.209571	0.293233	-0.171548	0.651247	0.335674	0.227068	-0.239521	0.60845	0.294552	0.246617	-0.219903	0.62133	0.974903	-0.0075188	-0.448547	0.436454	2.15499e-05	0.801504	0.556289	0.918315	0.408819	0.195489	-0.270426	0.587211	0.408819	-0.195489	-0.587211	0.270426	0.0265786	0.494737	0.0668521	0.768917	0.152259	0.332331	-0.129189	0.675509	0.0329504	0.478195	0.0452502	0.759911	0.0869559	0.392481	-0.0605572	0.711439	0.0768844
Prox1	0.462011	0.174436	-0.29051	0.572746	0.714638	-0.087218	-0.510053	0.369566	0.124688	0.354887	-0.10396	0.689176	0.0937255	0.384962	-0.069377	0.707037	0.179364	0.312782	-0.150581	0.66347	0.00241658	0.639098	0.274095	0.843161	0.781664	-0.0661654	-0.494216	0.387707	0.0230592	-0.505263	-0.774593	-0.0808108	0.379993	0.207519	-0.258765	0.595366	0.26798	0.26015	-0.206097	0.630129	0.894854	-0.0315789	-0.467566	0.416766	0.98996	-0.00300752	-0.444936	0.440099	0.870004
AC149090.1	0.408819	0.195489	-0.270426	0.587211	0.186056	0.308271	-0.155457	0.660666	0.408819	0.195489	-0.270426	0.587211	0.762339	-0.0721805	-0.49877	0.38256	0.99498	-0.00150376	-0.443729	0.441311	0.904822	0.0285714	-0.41925	0.46521	0.114725	0.36391	-0.0937003	0.694577	0.613418	0.120301	-0.340338	0.534374	0.0644881	0.421053	-0.0263842	0.72794	0.2145	0.290226	-0.174737	0.64935	0.248391	0.270677	-0.195229	0.636909	0.366021	0.213534	-0.252883	0.599414	0.757529
Ptprc	0.262287	0.263158	-0.203003	0.632072	0.303755	-0.242105	-0.618375	0.224464	0.186056	0.308271	-0.155457	0.660666	0.158244	0.32782	-0.134164	0.672747	0.450325	0.178947	-0.28624	0.575866	0.565096	0.136842	-0.325382	0.546282	0.643748	-0.110189	-0.527013	0.349367	0.808365	-0.0579165	-0.487932	0.394721	0.454203	0.177444	-0.287665	0.574828	0.427421	0.18797	-0.277646	0.582073	0.416206	0.192481	-0.27332	0.58516	0.84527	-0.0466165	-0.479251	0.404243	0.531043
Stat1	0.0140136	0.53985	0.127878	0.792941	0.904822	0.0285714	-0.41925	0.46521	0.397873	0.2	-0.266069	0.590279	0.000119603	0.754887	0.469056	0.897571	0.573756	0.133835	-0.328119	0.54413	0.00134213	0.666165	0.317133	0.856266	0.000300231	0.724812	0.415589	0.883845	2.32143e-06	0.84812	0.649282	0.938436	0.188323	0.306767	-0.157077	0.659729	0.0780935	0.403008	-0.0480895	0.717559	0.0909729	0.38797	-0.0658576	0.7088	0.485838	0.165414	-0.298993	0.566469	0.00462261
Ly6c2	0.733608	0.081203	-0.374785	0.505557	0.00273379	-0.633083	-0.840215	-0.264725	0.188323	0.306767	-0.157077	0.659729	0.99498	0.00150376	-0.441311	0.443729	0.840339	-0.0481203	-0.480411	0.402982	0.586853	-0.129323	-0.54089	0.332209	0.37981	0.207597	-0.258689	0.595419	0.099487	-0.378871	-0.703452	0.0764712	0.757529	-0.0736842	-0.499905	0.381269	0.791373	-0.0631579	-0.49193	0.39027	0.565096	0.136842	-0.325382	0.546282	0.81088	-0.0571429	-0.48734	0.395376	0.791373
Agrp	0.383533	0.206015	-0.26023	0.594351	0.299035	-0.244409	-0.619885	0.222138	0.724104	0.0842105	-0.372179	0.507808	0.0710472	0.41203	-0.0372898	0.722767	0.0666216	0.418045	-0.0300313	0.72622	0.481825	0.166917	-0.297584	0.567519	0.0592293	-0.4288	-0.732355	0.0169338	0.353853	0.218879	-0.247626	0.602995	0.909812	0.0270677	-0.42049	0.46403	0.805993	0.0586466	-0.394102	0.48849	0.860095	0.0421053	-0.408018	0.475761	0.328336	-0.230447	-0.610691	0.236157	0.767158
Ighd	0.805993	-0.0586466	-0.48849	0.394102	0.015337	-0.533835	-0.789783	-0.119557	0.95484	0.0135338	-0.431572	0.45334	0.835414	-0.0496241	-0.48157	0.401718	0.649567	0.108271	-0.351071	0.525608	0.216993	-0.288722	-0.6484	0.176328	0.258725	-0.265061	-0.633299	0.201041	0.518524	0.153383	-0.310192	0.558028	0.366021	-0.213534	-0.599414	0.252883	0.743149	0.0781955	-0.377384	0.5033	0.640455	-0.111278	-0.527808	0.348399	0.0756692	-0.406041	-0.719314	0.0444707	0.929799
Il6	0.835414	-0.0496241	-0.48157	0.401718	0.77165	0.0692772	-0.385048	0.496575	0.600074	0.124812	-0.336282	0.537638	0.497974	0.160902	-0.303208	0.563314	0.20232	0.297744	-0.166747	0.654084	0.691153	-0.0947368	-0.51564	0.363002	0.386908	-0.204588	-0.593387	0.261618	0.791373	0.0631579	-0.39027	0.49193	0.899837	-0.0300752	-0.466389	0.418009	0.805993	0.0586466	-0.394102	0.48849	0.9198	0.0240602	-0.422964	0.461666	0.586984	0.129278	-0.33225	0.540857	0.649567
Prom1	0.879931	0.0360902	-0.413027	0.471087	0.000252151	-0.730827	-0.886612	-0.426114	0.219504	-0.287218	-0.647448	0.177916	0.010585	-0.557895	-0.802335	-0.153195	0.0047531	-0.604511	-0.826055	-0.22115	0.0710472	-0.41203	-0.722767	0.0372898	0.154236	0.330827	-0.13085	0.674589	0.195238	-0.302256	-0.656912	0.161923	0.825581	-0.0526316	-0.483882	0.399186	0.825581	-0.0526316	-0.483882	0.399186	0.54795	-0.142857	-0.550572	0.319886	0.338971	-0.225564	-0.607451	0.241014	0.028772
Trac	0.514383	-0.154887	-0.559088	0.308799	0.552063	-0.141407	-0.54954	0.321214	0.686487	-0.0962406	-0.516754	0.361684	0.279598	0.254135	-0.212256	0.62623	0.256671	-0.266165	-0.63401	0.1999	0.204718	0.296241	-0.16835	0.65314	0.847681	-0.0458819	-0.478684	0.404859	0.595654	0.126316	-0.334927	0.538723	0.776821	-0.0676692	-0.495356	0.386423	0.714638	0.087218	-0.369566	0.510053	0.454203	0.177444	-0.287665	0.574828	0.267544	0.260379	-0.205862	0.630277	0.663326
Gstm1	0.604509	0.123308	-0.337636	0.536551	0.552214	-0.141353	-0.549502	0.321263	0.752727	-0.075188	-0.501038	0.379975	0.089619	-0.389474	-0.709681	0.0640937	0.54795	-0.142857	-0.550572	0.319886	0.805993	-0.0586466	-0.48849	0.394102	0.677189	-0.0992481	-0.518976	0.359042	0.747933	0.0766917	-0.378681	0.50217	0.569419	0.135338	-0.326752	0.545207	0.695829	0.0932331	-0.364319	0.514526	0.54795	0.142857	-0.319886	0.550572	0.522682	-0.15188	-0.556967	0.311583	0.964869
Fgf2	0.325899	-0.231579	-0.61144	0.235027	0.586284	-0.129518	-0.54103	0.332033	0.552214	-0.141353	-0.549502	0.321263	0.362574	-0.215038	-0.600423	0.251407	0.454203	-0.177444	-0.574828	0.287665	0.0186832	0.520301	0.101045	0.782627	0.412504	-0.193985	-0.586186	0.271874	0.270856	-0.258647	-0.629156	0.20764	0.626879	0.115789	-0.344377	0.531097	0.156231	-0.329323	-0.673669	0.132508	0.677189	-0.0992481	-0.518976	0.359042	0.317696	-0.235427	-0.613982	0.231178	0.649567
Ptprz1	0.366021	-0.213534	-0.599414	0.252883	0.622379	-0.117293	-0.532191	0.343033	0.825581	-0.0526316	-0.483882	0.399186	0.174994	-0.315789	-0.665334	0.147318	0.394261	-0.201504	-0.591299	0.264612	0.329138	-0.230075	-0.610445	0.236527	0.84527	0.0466165	-0.404243	0.479251	0.0818054	-0.398496	-0.714942	0.0534501	0.791373	0.0631579	-0.39027	0.49193	0.569419	-0.135338	-0.545207	0.326752	0.894854	0.0315789	-0.416766	0.467566	0.929799	-0.0210526	-0.459295	0.425432	0.801113
Kcnj8	0.840339	-0.0481203	-0.480411	0.402982	0.0271142	-0.493233	-0.768103	-0.0648715	0.959853	-0.0120301	-0.452144	0.432795	0.539466	-0.145865	-0.552709	0.317126	0.010585	-0.557895	-0.802335	-0.153195	0.747933	-0.0766917	-0.50217	0.378681	0.591106	-0.127868	-0.539842	0.333525	0.219504	-0.287218	-0.647448	0.177916	0.405152	0.196992	-0.268976	0.588235	0.815774	0.0556391	-0.396648	0.486189	0.825581	-0.0526316	-0.483882	0.399186	0.781664	-0.0661654	-0.494216	0.387707	0.192914
Rarres2	0.604509	-0.123308	-0.536551	0.337636	0.0843516	-0.395489	-0.713192	0.0570094	0.944817	-0.0165414	-0.455726	0.429121	4.72282e-08	-0.903759	-0.961675	-0.768644	0.0255326	-0.497744	-0.770544	-0.0708233	0.539466	-0.145865	-0.552709	0.317126	0.870004	0.0390977	-0.410526	0.473427	0.412504	-0.193985	-0.586186	0.271874	0.820675	-0.0541353	-0.485037	0.397918	0.95484	0.0135338	-0.431572	0.45334	0.884902	0.0345865	-0.414275	0.469915	0.865047	-0.0406015	-0.474595	0.409273	0.54795
Mat2a	0.9198	-0.0240602	-0.461666	0.422964	0.733608	0.081203	-0.374785	0.505557	0.586853	0.129323	-0.332209	0.54089	0.121301	-0.357895	-0.690981	0.100551	0.335674	-0.227068	-0.60845	0.239521	0.805993	-0.0586466	-0.48849	0.394102	0.865047	-0.0406015	-0.474595	0.409273	0.9198	0.0240602	-0.422964	0.461666	0.691153	-0.0947368	-0.51564	0.363002	0.600074	-0.124812	-0.537638	0.336282	0.786515	-0.0646617	-0.493074	0.38899	0.0545841	-0.43609	-0.736485	0.00796826	0.747933
Cd19	0.909812	0.0270677	-0.42049	0.46403	0.959853	-0.0120301	-0.452144	0.432795	0.776821	-0.0676692	-0.495356	0.386423	0.604509	0.123308	-0.337636	0.536551	0.686487	0.0962406	-0.361684	0.516754	0.714638	0.087218	-0.369566	0.510053	0.133449	0.347368	-0.112436	0.684647	0.0467019	-0.449624	-0.744094	-0.00886766	0.909812	-0.0270677	-0.46403	0.42049	0.944817	0.0165414	-0.429121	0.455726	0.914804	-0.0255639	-0.462849	0.421728	0.338971	0.225564	-0.241014	0.607451	0.635917
Lat	0.262287	-0.263158	-0.632072	0.203003	0.481567	-0.167014	-0.567586	0.297493	0.691153	0.0947368	-0.363002	0.51564	0.870004	0.0390977	-0.410526	0.473427	0.227153	0.282707	-0.182666	0.644587	0.640455	-0.111278	-0.527808	0.348399	0.115386	-0.363294	-0.69421	0.094403	0.0497037	-0.444278	-0.741097	-0.00218675	0.531043	-0.148872	-0.554841	0.314358	0.427421	-0.18797	-0.582073	0.277646	0.98494	-0.00451128	-0.446141	0.438886	0.666749	0.102642	-0.356051	0.521477	0.815774
Ccdc153	0.719366	0.0857143	-0.370874	0.508931	0.409697	0.19513	-0.270772	0.586966	0.276664	0.255639	-0.210719	0.627207	1.05552e-06	-0.861654	-0.944165	-0.677442	0.338971	0.225564	-0.241014	0.607451	0.355736	0.218045	-0.248448	0.602437	0.450325	-0.178947	-0.575866	0.28624	0.342286	-0.22406	-0.606451	0.242505	0.631392	0.114286	-0.345719	0.530002	0.879931	0.0360902	-0.413027	0.471087	0.874965	-0.037594	-0.472258	0.411777	0.994942	0.00151519	-0.441301	0.443738	0.84527
Cxcr6	0.681832	-0.0977444	-0.517865	0.360364	0.199416	-0.299581	-0.655236	0.164786	0.84527	-0.0466165	-0.479251	0.404243	0.0103333	0.559398	0.155329	0.803112	0.313131	-0.237594	-0.61541	0.229004	0.438795	-0.183459	-0.578976	0.281952	0.830432	-0.0511471	-0.482742	0.400437	0.510257	0.156391	-0.307404	0.560146	0.95484	0.0135338	-0.431572	0.45334	0.855148	-0.043609	-0.476926	0.406761	0.695829	-0.0932331	-0.514526	0.364319	0.148976	0.334858	-0.126392	0.677052	0.944817
Mboat2	0.481825	-0.166917	-0.567519	0.297584	0.658728	0.105263	-0.353735	0.523403	0.060376	0.427068	-0.0190541	0.73137	0.219504	-0.287218	-0.647448	0.177916	0.894854	0.0315789	-0.416766	0.467566	0.438795	0.183459	-0.281952	0.578976	0.37297	-0.210526	-0.597393	0.255828	0.144526	-0.338346	-0.679177	0.122519	0.0909729	0.38797	-0.0658576	0.7088	0.635917	0.112782	-0.34706	0.528906	0.909812	-0.0270677	-0.46403	0.42049	0.924798	0.0225564	-0.424199	0.460481	0.672556
Rims2	0.253892	-0.267669	-0.634977	0.198345	0.914804	-0.0255639	-0.462849	0.421728	0.899837	0.0300752	-0.418009	0.466389	0.565096	-0.136842	-0.546282	0.325382	0.16439	0.323308	-0.139116	0.669975	0.288513	-0.249624	-0.623293	0.216851	0.0375885	-0.467669	-0.754122	-0.0317111	0.319476	-0.234586	-0.613428	0.23202	0.582473	0.130827	-0.330848	0.541971	0.416206	-0.192481	-0.58516	0.27332	0.591246	-0.12782	-0.539807	0.333569	0.757529	0.0736842	-0.381269	0.499905	0.276664
Il7r	0.752727	0.075188	-0.379975	0.501038	0.989825	-0.00304789	-0.444969	0.440066	0.54795	0.142857	-0.319886	0.550572	0.345621	0.222556	-0.243994	0.605449	0.416206	0.192481	-0.27332	0.58516	0.031711	-0.481203	-0.761556	-0.0491479	0.58233	0.130876	-0.330803	0.542006	0.37981	-0.207597	-0.595419	0.258689	0.469886	-0.171429	-0.570659	0.293346	0.506147	-0.157895	-0.561203	0.306007	0.98494	-0.00451128	-0.446141	0.438886	0.681832	-0.0977444	-0.517865	0.360364	0.84527
Rsph3a	0.582473	-0.130827	-0.541971	0.330848	0.0817925	-0.398512	-0.714951	0.0534319	0.626879	-0.115789	-0.531097	0.344377	0.322678	-0.233083	-0.612435	0.233525	0.450325	-0.178947	-0.575866	0.28624	0.81088	0.0571429	-0.395376	0.48734	0.582473	-0.130827	-0.541971	0.330848	0.506147	0.157895	-0.306007	0.561203	0.342286	-0.22406	-0.606451	0.242505	0.840339	0.0481203	-0.402982	0.480411	0.825581	-0.0526316	-0.483882	0.399186	0.428731	0.187447	-0.278145	0.581715	0.865047
Cdkn1a	0.0305085	0.484211	0.0530588	0.763198	0.924798	0.0225564	-0.424199	0.460481	0.183806	0.309774	-0.153834	0.661602	0.535247	-0.147368	-0.553776	0.315743	0.0195005	0.517293	0.0969702	0.781027	0.0329504	0.478195	0.0452502	0.759911	0.100873	0.377444	-0.0781264	0.70261	0.705213	0.0902256	-0.366946	0.512292	0.408819	-0.195489	-0.587211	0.270426	0.578107	-0.132331	-0.543051	0.329484	0.539466	-0.145865	-0.552709	0.317126	0.0467019	0.449624	0.00886766	0.744094	0.0442791
Gal	0.54795	-0.142857	-0.550572	0.319886	0.734982	-0.0807691	-0.505232	0.375161	0.939809	0.0180451	-0.427893	0.456917	0.582473	0.130827	-0.330848	0.541971	0.46594	0.172932	-0.291929	0.571703	0.870004	0.0390977	-0.410526	0.473427	0.84527	0.0466165	-0.404243	0.479251	0.183806	-0.309774	-0.661602	0.153834	0.681832	-0.0977444	-0.517865	0.360364	0.825581	0.0526316	-0.399186	0.483882	0.924798	0.0225564	-0.424199	0.460481	0.633524	-0.113577	-0.529485	0.346352	0.825581
[truncated: 131 more columns]
