# Supplementary material for: Spatiotemporal transcriptomic profiling and modeling of mouse brain at single-cell resolution reveals cell proximity effects of aging and rejuvenation
Source: bioRxiv. 2024 Jul 19:2024.07.16.603809. Preprint. [Version 1] doi: 10.1101/2024.07.16.603809 (PMC11275735; doi:10.1101/2024.07.16.603809)
Supplement: Supplement 11 [file media-11.xlsx]

## Sheet: Neuron-Excitatory_increasing
GO.ID	Term	Annotated	Significant	Expected	Fisher	genes
GO:0043523	regulation of neuron apoptotic process	30	12	4.98	0.0010	Apoe Atm Cdk5r1 Fgfr3 Grn Itga1 Nr4a2 Ppargc1a Ptprz1 Trim2 Trp53 Vegfa
GO:0031344	regulation of cell projection organization	36	13	5.98	0.0019	Akt1 Apoe Cd44 Cdk5r1 Enpp2 Gfap Grn H2-K1 Ntm Pik3r1 Ptprz1 Tox Vegfa
GO:0120035	regulation of plasma membrane bounded cell projection organization	36	13	5.98	0.0019	Akt1 Apoe Cd44 Cdk5r1 Enpp2 Gfap Grn H2-K1 Ntm Pik3r1 Ptprz1 Tox Vegfa
GO:0032989	cellular component morphogenesis	33	12	5.48	0.0028	Apoe Cd44 Cdk5r1 Enpp2 Fgfr3 Itga1 Itga4 Nr4a2 Pdgfra Ptprz1 Tubb3 Vegfa
GO:0048667	cell morphogenesis involved in neuron differentiation	21	9	3.49	0.0029	Apoe Cdk5r1 Fgfr3 Itga4 Nr4a2 Ptprz1 Slc1a3 Tubb3 Vegfa
GO:0030030	cell projection organization	61	18	10.13	0.0033	Akt1 Apoe Cd44 Cdk5r1 Enpp2 Fgfr3 Gfap Grn H2-K1 Itga1 Itga4 Nr4a2 Ntm Pik3r1 Ptprz1 Tox Tubb3 Vegfa
GO:0120036	plasma membrane bounded cell projection organization	61	18	10.13	0.0033	Akt1 Apoe Cd44 Cdk5r1 Enpp2 Fgfr3 Gfap Grn H2-K1 Itga1 Itga4 Nr4a2 Ntm Pik3r1 Ptprz1 Tox Tubb3 Vegfa
GO:0051129	negative regulation of cellular component organization	38	13	6.31	0.0035	Akt1 Apod Apoe Atm Fgfr3 Gfap H2-K1 Ntm Pik3r1 Ppargc1a Ptprz1 Trp53 Vegfa
GO:0043525	positive regulation of neuron apoptotic process	11	6	1.83	0.0038	Atm Cdk5r1 Fgfr3 Grn Itga1 Trp53
GO:0051402	neuron apoptotic process	34	12	5.65	0.0038	Apoe Atm Cdk5r1 Fgfr3 Grn Itga1 Nr4a2 Ppargc1a Ptprz1 Trim2 Trp53 Vegfa
GO:0032990	cell part morphogenesis	30	11	4.98	0.0041	Apoe Cd44 Cdk5r1 Enpp2 Fgfr3 Itga1 Itga4 Nr4a2 Ptprz1 Tubb3 Vegfa
GO:0044255	cellular lipid metabolic process	30	11	4.98	0.0041	Agpat3 Akt1 Apod Apoe Enpp2 Fads2 Irs2 Pik3r1 Pisd Ppargc1a Socs3
GO:0048858	cell projection morphogenesis	30	11	4.98	0.0041	Apoe Cd44 Cdk5r1 Enpp2 Fgfr3 Itga1 Itga4 Nr4a2 Ptprz1 Tubb3 Vegfa
GO:0120039	plasma membrane bounded cell projection morphogenesis	30	11	4.98	0.0041	Apoe Cd44 Cdk5r1 Enpp2 Fgfr3 Itga1 Itga4 Nr4a2 Ptprz1 Tubb3 Vegfa
GO:0042157	lipoprotein metabolic process	3	3	0.5	0.0044	Apod Apoe Atm
GO:0048008	platelet-derived growth factor receptor signaling pathway	3	3	0.5	0.0044	Apod Pdgfra Vegfa
GO:0000902	cell morphogenesis	39	13	6.48	0.0046	Apoe Cd44 Cdk5r1 Enpp2 Fgfr3 Itga1 Itga4 Nr4a2 Ptprz1 Slc1a3 Sparc Tubb3 Vegfa
GO:0048666	neuron development	63	18	10.46	0.0050	Akt1 Apoe Cd44 Cdk5r1 Drd1 Fgfr3 Gfap Grn H2-K1 Itga1 Itga4 Nr4a2 Ntm Ptprz1 Slc1a3 Tox Tubb3 Vegfa
GO:0007409	axonogenesis	19	8	3.16	0.0059	Apoe Cdk5r1 Fgfr3 Itga4 Nr4a2 Ptprz1 Tubb3 Vegfa
GO:0031175	neuron projection development	54	16	8.97	0.0059	Akt1 Apoe Cd44 Cdk5r1 Fgfr3 Gfap Grn H2-K1 Itga1 Itga4 Nr4a2 Ntm Ptprz1 Tox Tubb3 Vegfa
GO:0006979	response to oxidative stress	23	9	3.82	0.0061	Akt1 Apod Apoe Atm Fos Nr4a2 Pdgfra Ppargc1a Trp53
GO:0031345	negative regulation of cell projection organization	12	6	1.99	0.0066	Akt1 Apoe Gfap H2-K1 Ntm Ptprz1
GO:0010977	negative regulation of neuron projection development	9	5	1.49	0.0078	Apoe Gfap H2-K1 Ntm Ptprz1
GO:0150115	cell-substrate junction organization	6	4	1	0.0079	Apod Enpp2 Pik3r1 Vegfa
GO:0150116	regulation of cell-substrate junction organization	6	4	1	0.0079	Apod Enpp2 Pik3r1 Vegfa
GO:0061564	axon development	25	9	4.15	0.0115	Apoe Cdk5r1 Fgfr3 Grn Itga4 Nr4a2 Ptprz1 Tubb3 Vegfa
GO:0031589	cell-substrate adhesion	21	8	3.49	0.0120	Apod Enpp2 Itga1 Itga4 Pik3r1 Ptprz1 Spock2 Vegfa
GO:0006644	phospholipid metabolic process	10	5	1.66	0.0136	Agpat3 Enpp2 Pik3r1 Pisd Socs3
GO:0010975	regulation of neuron projection development	30	10	4.98	0.0140	Akt1 Apoe Cdk5r1 Gfap Grn H2-K1 Ntm Ptprz1 Tox Vegfa
GO:0002021	response to dietary excess	4	3	0.66	0.0153	Apoe Pcsk1n Ppargc1a
GO:0032369	negative regulation of lipid transport	4	3	0.66	0.0153	Akt1 Apoe Irs2
GO:0046474	glycerophospholipid biosynthetic process	4	3	0.66	0.0153	Pik3r1 Pisd Socs3
GO:0150117	positive regulation of cell-substrate junction organization	4	3	0.66	0.0153	Enpp2 Pik3r1 Vegfa
GO:1905953	negative regulation of lipid localization	4	3	0.66	0.0153	Akt1 Apoe Irs2
GO:0006650	glycerophospholipid metabolic process	7	4	1.16	0.0162	Enpp2 Pik3r1 Pisd Socs3
GO:0010812	negative regulation of cell-substrate adhesion	7	4	1.16	0.0162	Apod Enpp2 Pik3r1 Ptprz1
GO:0034440	lipid oxidation	7	4	1.16	0.0162	Akt1 Apod Irs2 Ppargc1a
GO:0034599	cellular response to oxidative stress	18	7	2.99	0.0169	Akt1 Atm Fos Nr4a2 Pdgfra Ppargc1a Trp53
GO:0006629	lipid metabolic process	50	14	8.31	0.0187	Agpat3 Akt1 Apod Apoe Enpp2 Fads2 Fgfr3 Irs2 Msmo1 Pdgfra Pik3r1 Pisd Ppargc1a Socs3
GO:0048812	neuron projection morphogenesis	27	9	4.48	0.0201	Apoe Cdk5r1 Fgfr3 Itga1 Itga4 Nr4a2 Ptprz1 Tubb3 Vegfa
GO:0001764	neuron migration	11	5	1.83	0.0218	Cdk5r1 Drd1 Nr4a2 Ptprz1 Vegfa
GO:0002244	hematopoietic progenitor cell differentiation	11	5	1.83	0.0218	Flt3 Pdgfra Ptprz1 Trp53 Vegfa
GO:0007167	enzyme-linked receptor protein signaling pathway	51	14	8.47	0.0225	Akt1 Apod Cdk5r1 Fgfr3 Flt3 Fos Irs2 Itga1 Kl Pdgfra Pik3r1 Socs3 Trp53 Vegfa
GO:0001701	in utero embryonic development	19	7	3.16	0.0233	Akt1 Grn Itga4 Pdgfra Socs3 Trp53 Vegfa
GO:0043086	negative regulation of catalytic activity	28	9	4.65	0.0258	Akt1 Apoe Cd44 Drd1 Grn Irs2 Pcsk1n Trp53 Vegfa
GO:0007169	transmembrane receptor protein tyrosine kinase signaling pathway	42	12	6.98	0.0260	Akt1 Apod Cdk5r1 Fgfr3 Flt3 Irs2 Itga1 Kl Pdgfra Pik3r1 Socs3 Vegfa
GO:0051248	negative regulation of protein metabolic process	42	12	6.98	0.0260	Akt1 Apod Apoe Cd44 Drd1 Pcsk1n Pik3r1 Ppargc1a Socs3 Trim2 Trp53 Vegfa
GO:0002686	negative regulation of leukocyte migration	2	2	0.33	0.0271	Akt1 Apod
GO:0006885	regulation of pH	2	2	0.33	0.0271	Grn Trp53
GO:0007413	axonal fasciculation	2	2	0.33	0.0271	Cdk5r1 Ptprz1
GO:0008038	neuron recognition	2	2	0.33	0.0271	Cdk5r1 Ptprz1
GO:0030641	regulation of cellular pH	2	2	0.33	0.0271	Grn Trp53
GO:0036003	positive regulation of transcription from RNA polymerase II promoter in response to stress	2	2	0.33	0.0271	Trp53 Vegfa
GO:0038086	VEGF-activated platelet-derived growth factor receptor signaling pathway	2	2	0.33	0.0271	Pdgfra Vegfa
GO:0038091	positive regulation of cell proliferation by VEGF-activated platelet derived growth factor receptor signaling pathway	2	2	0.33	0.0271	Pdgfra Vegfa
GO:0042159	lipoprotein catabolic process	2	2	0.33	0.0271	Apoe Atm
GO:0046321	positive regulation of fatty acid oxidation	2	2	0.33	0.0271	Irs2 Ppargc1a
GO:0046854	phosphatidylinositol phosphate biosynthetic process	2	2	0.33	0.0271	Pik3r1 Socs3
GO:0051453	regulation of intracellular pH	2	2	0.33	0.0271	Grn Trp53
GO:0060292	long-term synaptic depression	2	2	0.33	0.0271	Drd1 Penk
GO:0060385	axonogenesis involved in innervation	2	2	0.33	0.0271	Fgfr3 Itga4
GO:0060674	placenta blood vessel development	2	2	0.33	0.0271	Akt1 Socs3
GO:0061383	trabecula morphogenesis	2	2	0.33	0.0271	Fgfr3 Vegfa
GO:0061418	regulation of transcription from RNA polymerase II promoter in response to hypoxia	2	2	0.33	0.0271	Trp53 Vegfa
GO:0061419	positive regulation of transcription from RNA polymerase II promoter in response to hypoxia	2	2	0.33	0.0271	Trp53 Vegfa
GO:0061430	bone trabecula morphogenesis	2	2	0.33	0.0271	Fgfr3 Vegfa
GO:0070314	G1 to G0 transition	2	2	0.33	0.0271	Cdk5r1 Trp53
GO:0071542	dopaminergic neuron differentiation	2	2	0.33	0.0271	Nr4a2 Vegfa
GO:0071676	negative regulation of mononuclear cell migration	2	2	0.33	0.0271	Akt1 Apod
GO:0090080	positive regulation of MAPKKK cascade by fibroblast growth factor receptor signaling pathway	2	2	0.33	0.0271	Fgfr3 Kl
GO:0106030	neuron projection fasciculation	2	2	0.33	0.0271	Cdk5r1 Ptprz1
GO:1903432	regulation of TORC1 signaling	2	2	0.33	0.0271	Akt1 Atm
GO:1990542	mitochondrial transmembrane transport	2	2	0.33	0.0271	Akt1 Slc1a3
GO:2000402	negative regulation of lymphocyte migration	2	2	0.33	0.0271	Akt1 Apod
GO:0008654	phospholipid biosynthetic process	8	4	1.33	0.0284	Agpat3 Pik3r1 Pisd Socs3
GO:0030258	lipid modification	8	4	1.33	0.0284	Akt1 Apod Irs2 Ppargc1a
GO:0062197	cellular response to chemical stress	20	7	3.32	0.0313	Akt1 Atm Fos Nr4a2 Pdgfra Ppargc1a Trp53
GO:0051246	regulation of protein metabolic process	90	21	14.95	0.0317	Akt1 Apod Apoe Cd44 Cdk5r1 Drd1 Enpp2 Fgfr3 Flt3 Gfap Grn Itga1 Pcsk1n Pdgfra Pik3r1 Ppargc1a Ptprz1 Socs3 Trim2 Trp53 Vegfa
GO:0048662	negative regulation of smooth muscle cell proliferation	12	5	1.99	0.0327	Apod Apoe Pik3r1 Ppargc1a Trp53
GO:0000302	response to reactive oxygen species	16	6	2.66	0.0330	Akt1 Apod Atm Fos Pdgfra Trp53
GO:0010810	regulation of cell-substrate adhesion	16	6	2.66	0.0330	Apod Enpp2 Pik3r1 Ptprz1 Spock2 Vegfa
GO:0021700	developmental maturation	16	6	2.66	0.0330	Akt1 Cdk5r1 Fgfr3 Nr4a2 Slc17a7 Vegfa
GO:0007044	cell-substrate junction assembly	5	3	0.83	0.0339	Apod Enpp2 Vegfa
GO:0021675	nerve development	5	3	0.83	0.0339	Fgfr3 Itga4 Slc1a3
GO:0043516	regulation of DNA damage response, signal transduction by p53 class mediator	5	3	0.83	0.0339	Atm Cd44 Trp53
GO:0046320	regulation of fatty acid oxidation	5	3	0.83	0.0339	Akt1 Irs2 Ppargc1a
GO:0048041	focal adhesion assembly	5	3	0.83	0.0339	Apod Enpp2 Vegfa
GO:0051893	regulation of focal adhesion assembly	5	3	0.83	0.0339	Apod Enpp2 Vegfa
GO:0060711	labyrinthine layer development	5	3	0.83	0.0339	Akt1 Itga4 Socs3
GO:0090109	regulation of cell-substrate junction assembly	5	3	0.83	0.0339	Apod Enpp2 Vegfa
GO:0048699	generation of neurons	80	19	13.29	0.0359	Akt1 Apoe Cd44 Cdk5r1 Drd1 Fgfr3 Gfap Grn H2-K1 Itga1 Itga4 Nr4a2 Ntm Ptprz1 Slc1a3 Tox Trp53 Tubb3 Vegfa
GO:0044092	negative regulation of molecular function	44	12	7.31	0.0376	Akt1 Apoe Cd44 Drd1 Grn Irs2 Itga4 Pcsk1n Ppargc1a Sln Trp53 Vegfa
GO:0030182	neuron differentiation	75	18	12.46	0.0378	Akt1 Apoe Cd44 Cdk5r1 Drd1 Fgfr3 Gfap Grn H2-K1 Itga1 Itga4 Nr4a2 Ntm Ptprz1 Slc1a3 Tox Tubb3 Vegfa
GO:0071495	cellular response to endogenous stimulus	75	18	12.46	0.0378	Akt1 Cd44 Cdk5r1 Drd1 Fgfr3 Fos Irs2 Itga4 Kl Nr4a2 Pdgfra Pik3r1 Ppargc1a Slc1a3 Socs3 Sparc Trp53 Vegfa
GO:0007399	nervous system development	109	24	18.11	0.0414	Akt1 Apoe Atm Cd44 Cdk5r1 Drd1 Enpp2 Fgfr3 Fos Gfap Grn H2-K1 Irs2 Itga1 Itga4 Nr4a2 Ntm Pik3r1 Ptprz1 Slc1a3 Tox Trp53 Tubb3 Vegfa
GO:1901575	organic substance catabolic process	55	14	9.14	0.0438	Akt1 Apoe Atm Cd44 Enpp2 Gad2 Gfap Grn Irs2 Pisd Ppargc1a Trim2 Trp53 Vegfa
GO:0007160	cell-matrix adhesion	17	6	2.82	0.0445	Apod Enpp2 Itga1 Itga4 Pik3r1 Vegfa
GO:0035150	regulation of tube size	17	6	2.82	0.0445	Akt1 Apoe Drd1 Itga1 Nts Vegfa
GO:0035296	regulation of tube diameter	17	6	2.82	0.0445	Akt1 Apoe Drd1 Itga1 Nts Vegfa
GO:0050803	regulation of synapse structure or activity	17	6	2.82	0.0445	Akt1 Apoe Cdk5r1 Pik3r1 Slc17a7 Sparc
GO:0097746	blood vessel diameter maintenance	17	6	2.82	0.0445	Akt1 Apoe Drd1 Itga1 Nts Vegfa
GO:0072676	lymphocyte migration	9	4	1.49	0.0448	Akt1 Apod Ccl4 Itga4
GO:0046486	glycerolipid metabolic process	13	5	2.16	0.0466	Apoe Enpp2 Pik3r1 Pisd Socs3
GO:0051348	negative regulation of transferase activity	13	5	2.16	0.0466	Akt1 Apoe Drd1 Irs2 Trp53
GO:1903825	organic acid transmembrane transport	13	5	2.16	0.0466	Akt1 Gfap Irs2 Slc17a7 Slc1a3
GO:1905039	carboxylic acid transmembrane transport	13	5	2.16	0.0466	Akt1 Gfap Irs2 Slc17a7 Slc1a3

## Sheet: Neuron-Excitatory_decreasing
GO.ID	Term	Annotated	Significant	Expected	Fisher	genes
GO:0006996	organelle organization	82	25	13.62	0.00013	C1ql3 Cd24a Cd47 Cfl1 Cnn3 Csf1r Dcx Gapdh Gja1 Gpm6b Jun Lmna Map1lc3a Myc Ogt Parp1 Pcna Ptges3 Reln Rims2 Sirt7 Son Sox9 Stmn2 Syt11
GO:0031333	negative regulation of protein-containing complex assembly	6	5	1	0.00056	Cfl1 Clu Sox9 Stmn2 Syt11
GO:0035418	protein localization to synapse	3	3	0.5	0.00435	C1ql3 Ogt Reln
GO:0051131	chaperone-mediated protein complex assembly	3	3	0.5	0.00435	Clu Ptges3 Stub1
GO:0065008	regulation of biological quality	116	28	19.27	0.00452	Apln Btg2 C1ql3 Cd24a Cfl1 Clu Crym Csf1r Dcx Dpp6 Gapdh Gja1 Gpm6b Jun Lmna Myc Ogt Parp1 Ptges3 Rarres2 Reln Rims2 Slc17a6 Slc1a2 Sox11 Stub1 Syt11 Trh
GO:0051604	protein maturation	15	7	2.49	0.00515	Adamts3 Clu Myc Ogt Parp1 Ptges3 Stub1
GO:0043933	protein-containing complex organization	49	15	8.14	0.00558	Cd24a Cfl1 Clu Lmna Map1lc3a Myc Ogt Ptges3 Rims2 Sirt7 Slc1a2 Sox9 Stmn2 Stub1 Syt11
GO:0044085	cellular component biogenesis	69	19	11.46	0.00605	C1ql3 Cd24a Cd47 Cfl1 Clu Dcx Gja1 Gpm6b Map1lc3a Ogt Ptges3 Reln Rims2 Sirt7 Slc1a2 Sox9 Stmn2 Stub1 Syt11
GO:0007010	cytoskeleton organization	36	12	5.98	0.00668	Cd47 Cfl1 Cnn3 Csf1r Dcx Gapdh Gja1 Gpm6b Lmna Son Sox9 Stmn2
GO:0000723	telomere maintenance	9	5	1.49	0.00778	Lmna Myc Parp1 Pcna Ptges3
GO:0032200	telomere organization	9	5	1.49	0.00778	Lmna Myc Parp1 Pcna Ptges3
GO:0044087	regulation of cellular component biogenesis	33	11	5.48	0.00970	Cd24a Cd47 Cfl1 Clu Gja1 Gpm6b Ogt Sox9 Stmn2 Stub1 Syt11
GO:0022607	cellular component assembly	67	18	11.13	0.01072	C1ql3 Cd24a Cd47 Cfl1 Clu Dcx Gja1 Gpm6b Map1lc3a Ogt Ptges3 Reln Rims2 Slc1a2 Sox9 Stmn2 Stub1 Syt11
GO:0043254	regulation of protein-containing complex assembly	17	7	2.82	0.01184	Cd24a Cfl1 Clu Sox9 Stmn2 Stub1 Syt11
GO:0007005	mitochondrion organization	21	8	3.49	0.01201	Cd24a Jun Lmna Map1lc3a Myc Ogt Parp1 Sirt7
GO:0030278	regulation of ossification	10	5	1.66	0.01361	Csf1r Gja1 Gpm6b Sox11 Sox9
GO:0016043	cellular component organization	160	34	26.58	0.01405	Adamts3 Alcam Apln Btg2 C1ql3 Cd24a Cd47 Cfl1 Clu Cnn3 Csf1r Dcx Gapdh Gja1 Gpm6b Ighm Jun Lmna Map1lc3a Myc Ogt Parp1 Pcna Ptges3 Reln Rims2 Sirt7 Slc1a2 Son Sox9 Stmn2 Stub1 Sulf2 Syt11
GO:0071840	cellular component organization or biogenesis	160	34	26.58	0.01405	Adamts3 Alcam Apln Btg2 C1ql3 Cd24a Cd47 Cfl1 Clu Cnn3 Csf1r Dcx Gapdh Gja1 Gpm6b Ighm Jun Lmna Map1lc3a Myc Ogt Parp1 Pcna Ptges3 Reln Rims2 Sirt7 Slc1a2 Son Sox9 Stmn2 Stub1 Sulf2 Syt11
GO:0051641	cellular localization	90	22	14.95	0.01455	C1ql3 Cd24a Cfl1 Clu Crym Dpp6 Gja1 Gpm6b Ighm Lamp5 Lmna Ogt Parp1 Pla2g4e Reln Rims2 Sirt7 Slc17a6 Slc1a2 Sox9 Syt11 Trh
GO:0035914	skeletal muscle cell differentiation	4	3	0.66	0.01534	Btg2 Myc Sox11
GO:0043414	macromolecule methylation	4	3	0.66	0.01534	Btg2 Ogt Parp1
GO:0097120	receptor localization to synapse	4	3	0.66	0.01534	C1ql3 Ogt Reln
GO:0030500	regulation of bone mineralization	7	4	1.16	0.01616	Csf1r Gja1 Gpm6b Sox9
GO:0031503	protein-containing complex localization	7	4	1.16	0.01616	C1ql3 Lmna Ogt Reln
GO:0000226	microtubule cytoskeleton organization	14	6	2.33	0.01623	Cfl1 Dcx Gapdh Lmna Son Stmn2
GO:0008104	protein localization	65	17	10.8	0.01842	C1ql3 Cd24a Cfl1 Clu Dpp6 Gja1 Gpm6b Lamp5 Lmna Ogt Parp1 Reln Rims2 Sirt7 Sox9 Syt11 Trh
GO:0070727	cellular macromolecule localization	66	17	10.96	0.02170	C1ql3 Cd24a Cfl1 Clu Dpp6 Gja1 Gpm6b Lamp5 Lmna Ogt Parp1 Reln Rims2 Sirt7 Sox9 Syt11 Trh
GO:0006338	chromatin remodeling	11	5	1.83	0.02183	Lmna Myc Ogt Sirt7 Sox9
GO:0051276	chromosome organization	15	6	2.49	0.02362	Lmna Myc Parp1 Pcna Ptges3 Sirt7
GO:0090287	regulation of cellular response to growth factor stimulus	15	6	2.49	0.02362	Adamts3 Apln Ogt Sox11 Stub1 Sulf2
GO:0000281	mitotic cytokinesis	2	2	0.33	0.02712	Cfl1 Son
GO:0002063	chondrocyte development	2	2	0.33	0.02712	Sox9 Sulf2
GO:0003094	glomerular filtration	2	2	0.33	0.02712	Gja1 Sulf2
GO:0006479	protein methylation	2	2	0.33	0.02712	Btg2 Ogt
GO:0006862	nucleotide transport	2	2	0.33	0.02712	Cd47 Gja1
GO:0006906	vesicle fusion	2	2	0.33	0.02712	Rims2 Syt11
GO:0008213	protein alkylation	2	2	0.33	0.02712	Btg2 Ogt
GO:0015865	purine nucleotide transport	2	2	0.33	0.02712	Cd47 Gja1
GO:0015867	ATP transport	2	2	0.33	0.02712	Cd47 Gja1
GO:0015868	purine ribonucleotide transport	2	2	0.33	0.02712	Cd47 Gja1
GO:0042403	thyroid hormone metabolic process	2	2	0.33	0.02712	Crym Reln
GO:0048284	organelle fusion	2	2	0.33	0.02712	Rims2 Syt11
GO:0048791	calcium ion-regulated exocytosis of neurotransmitter	2	2	0.33	0.02712	Rims2 Syt11
GO:0051503	adenine nucleotide transport	2	2	0.33	0.02712	Cd47 Gja1
GO:0051788	response to misfolded protein	2	2	0.33	0.02712	Clu Stub1
GO:0061077	chaperone-mediated protein folding	2	2	0.33	0.02712	Clu Ptges3
GO:0061098	positive regulation of protein tyrosine kinase activity	2	2	0.33	0.02712	Csf1r Reln
GO:0061517	macrophage proliferation	2	2	0.33	0.02712	Clu Csf1r
GO:0061518	microglial cell proliferation	2	2	0.33	0.02712	Clu Csf1r
GO:0061640	cytoskeleton-dependent cytokinesis	2	2	0.33	0.02712	Cfl1 Son
GO:0062237	protein localization to postsynapse	2	2	0.33	0.02712	C1ql3 Ogt
GO:0090174	organelle membrane fusion	2	2	0.33	0.02712	Rims2 Syt11
GO:0090184	positive regulation of kidney development	2	2	0.33	0.02712	Myc Sox9
GO:0097107	postsynaptic density assembly	2	2	0.33	0.02712	C1ql3 Reln
GO:0097205	renal filtration	2	2	0.33	0.02712	Gja1 Sulf2
GO:0098698	postsynaptic specialization assembly	2	2	0.33	0.02712	C1ql3 Reln
GO:0098815	modulation of excitatory postsynaptic potential	2	2	0.33	0.02712	Reln Rims2
GO:0099633	protein localization to postsynaptic specialization membrane	2	2	0.33	0.02712	C1ql3 Ogt
GO:0099645	neurotransmitter receptor localization to postsynaptic specialization membrane	2	2	0.33	0.02712	C1ql3 Ogt
GO:1901264	carbohydrate derivative transport	2	2	0.33	0.02712	Cd47 Gja1
GO:1901879	regulation of protein depolymerization	2	2	0.33	0.02712	Cfl1 Stmn2
GO:1901880	negative regulation of protein depolymerization	2	2	0.33	0.02712	Cfl1 Stmn2
GO:1901881	positive regulation of protein depolymerization	2	2	0.33	0.02712	Cfl1 Stmn2
GO:1903539	protein localization to postsynaptic membrane	2	2	0.33	0.02712	C1ql3 Ogt
GO:1904178	negative regulation of adipose tissue development	2	2	0.33	0.02712	Lmna Parp1
GO:1904861	excitatory synapse assembly	2	2	0.33	0.02712	C1ql3 Reln
GO:2000463	positive regulation of excitatory postsynaptic potential	2	2	0.33	0.02712	Reln Rims2
GO:0030282	bone mineralization	8	4	1.33	0.02836	Csf1r Gja1 Gpm6b Sox9
GO:0032984	protein-containing complex disassembly	8	4	1.33	0.02836	Cfl1 Map1lc3a Myc Stmn2
GO:0040029	epigenetic regulation of gene expression	8	4	1.33	0.02836	Lmna Myc Ogt Sirt7
GO:0070167	regulation of biomineral tissue development	8	4	1.33	0.02836	Csf1r Gja1 Gpm6b Sox9
GO:0000122	negative regulation of transcription by RNA polymerase II	38	11	6.31	0.03034	Btg2 Crym Jun Myc Nfic Ogt Parp1 Pcna Sirt7 Sox11 Sox9
GO:0051668	localization within membrane	20	7	3.32	0.03131	C1ql3 Cd24a Dpp6 Lmna Ogt Pla2g4e Reln
GO:0022604	regulation of cell morphogenesis	12	5	1.99	0.03274	Cfl1 Csf1r Ighm Reln Rims2
GO:1902903	regulation of supramolecular fiber organization	12	5	1.99	0.03274	Cd47 Cfl1 Clu Gja1 Stmn2
GO:0051493	regulation of cytoskeleton organization	16	6	2.66	0.03299	Cd47 Cfl1 Csf1r Gja1 Gpm6b Stmn2
GO:0006457	protein folding	5	3	0.83	0.03386	Clu Ptges3 Stub1
GO:0006575	cellular modified amino acid metabolic process	5	3	0.83	0.03386	Aldh1l1 Crym Reln
GO:0010463	mesenchymal cell proliferation	5	3	0.83	0.03386	Lmna Myc Sox9
GO:0010464	regulation of mesenchymal cell proliferation	5	3	0.83	0.03386	Lmna Myc Sox9
GO:0032259	methylation	5	3	0.83	0.03386	Btg2 Ogt Parp1
GO:0032434	regulation of proteasomal ubiquitin-dependent protein catabolic process	5	3	0.83	0.03386	Clu Ogt Stub1
GO:0097106	postsynaptic density organization	5	3	0.83	0.03386	C1ql3 Cfl1 Reln
GO:0099084	postsynaptic specialization organization	5	3	0.83	0.03386	C1ql3 Cfl1 Reln
GO:1902414	protein localization to cell junction	5	3	0.83	0.03386	C1ql3 Ogt Reln
GO:0033365	protein localization to organelle	34	10	5.65	0.03521	C1ql3 Cfl1 Clu Gja1 Lamp5 Lmna Ogt Parp1 Sox9 Syt11
GO:0046907	intracellular transport	34	10	5.65	0.03521	Cd24a Cfl1 Clu Crym Ighm Lmna Ogt Pla2g4e Rims2 Sirt7
GO:0032879	regulation of localization	91	21	15.12	0.03611	Apln Cd47 Cfl1 Clu Dcx Dpp6 Gja1 Gpm6b Ighm Lmna Myc Ogt Parp1 Pla2g4e Reln Rims2 Sirt7 Slc1a2 Sox11 Syt11 Trh
GO:0001503	ossification	21	7	3.49	0.04096	Csf1r Gja1 Gpm6b Lmna Sirt7 Sox11 Sox9
GO:0042391	regulation of membrane potential	21	7	3.49	0.04096	Dpp6 Gja1 Jun Myc Parp1 Reln Rims2
GO:0061024	membrane organization	21	7	3.49	0.04096	Cd24a Clu Lmna Myc Reln Rims2 Syt11
GO:0051649	establishment of localization in cell	60	15	9.97	0.04273	Cd24a Cfl1 Clu Crym Dpp6 Gpm6b Ighm Lmna Ogt Pla2g4e Rims2 Sirt7 Slc17a6 Slc1a2 Syt11
GO:0065003	protein-containing complex assembly	35	10	5.81	0.04294	Cd24a Cfl1 Clu Ptges3 Rims2 Slc1a2 Sox9 Stmn2 Stub1 Syt11
GO:0007017	microtubule-based process	17	6	2.82	0.04453	Cfl1 Dcx Gapdh Lmna Son Stmn2
GO:0016485	protein processing	9	4	1.49	0.04483	Adamts3 Myc Ogt Parp1
GO:0021766	hippocampus development	9	4	1.49	0.04483	Btg2 Csf1r Dcx Reln
GO:0031214	biomineral tissue development	9	4	1.49	0.04483	Csf1r Gja1 Gpm6b Sox9
GO:0050821	protein stabilization	9	4	1.49	0.04483	Clu Gapdh Ptges3 Stub1
GO:0051101	regulation of DNA binding	9	4	1.49	0.04483	Jun Myc Parp1 Sox11
GO:0006325	chromatin organization	13	5	2.16	0.04655	Lmna Myc Ogt Sirt7 Sox9
GO:0060560	developmental growth involved in morphogenesis	13	5	2.16	0.04655	Cfl1 Csf1r Dcx Rims2 Sox9
GO:0071824	protein-DNA complex organization	13	5	2.16	0.04655	Lmna Myc Ogt Sirt7 Sox9
GO:0071705	nitrogen compound transport	66	16	10.96	0.04761	Apln Cd24a Cd47 Cfl1 Clu Gja1 Gpm6b Lmna Myc Ogt Rims2 Sirt7 Slc17a6 Slc1a2 Syt11 Trh
GO:0051179	localization	128	27	21.26	0.04956	Apln C1ql3 Cd24a Cd47 Cfl1 Clu Crym Dcx Dpp6 Gja1 Gpm6b Ighm Lamp5 Lmna Myc Ogt Parp1 Pla2g4e Reln Rims2 Sirt7 Slc17a6 Slc1a2 Sox11 Sox9 Syt11 Trh

## Sheet: Neuron-MSN_increasing
GO.ID	Term	Annotated	Significant	Expected	Fisher	genes
GO:0034440	lipid oxidation	7	5	1.14	0.0015	Akt1 Apod Irs2 Mtor Ppargc1a
GO:0015711	organic anion transport	24	10	3.91	0.0017	Adora2a Akt1 Apoe Cd47 Gfap Irs2 Slc17a6 Slc17a7 Slc1a2 Slc32a1
GO:0016054	organic acid catabolic process	10	6	1.63	0.0017	Akt1 Gad1 Gad2 Hexb Irs2 Mtor
GO:0046395	carboxylic acid catabolic process	10	6	1.63	0.0017	Akt1 Gad1 Gad2 Hexb Irs2 Mtor
GO:0006820	monoatomic anion transport	5	4	0.81	0.0028	Mtor Slc17a6 Slc17a7 Slc1a2
GO:0046320	regulation of fatty acid oxidation	5	4	0.81	0.0028	Akt1 Irs2 Mtor Ppargc1a
GO:0044282	small molecule catabolic process	14	7	2.28	0.0028	Akt1 Apoe Gad1 Gad2 Hexb Irs2 Mtor
GO:0043603	amide metabolic process	30	11	4.88	0.0034	Akt1 Apoe Gad1 Gad2 Hexb Mtor Pcsk1n Pla2g4e Rpl6 Slc1a2 Trim2
GO:0044255	cellular lipid metabolic process	30	11	4.88	0.0034	Agpat3 Akt1 Apod Apoe Elovl5 Hexb Irs2 Mtor Pisd Pla2g4e Ppargc1a
GO:0030258	lipid modification	8	5	1.3	0.0036	Akt1 Apod Irs2 Mtor Ppargc1a
GO:0043114	regulation of vascular permeability	8	5	1.3	0.0036	Adora2a Apoe Ccl4 Tgfb1 Vegfa
GO:0044242	cellular lipid catabolic process	8	5	1.3	0.0036	Akt1 Hexb Irs2 Mtor Pla2g4e
GO:0015849	organic acid transport	22	9	3.58	0.0036	Adora2a Akt1 Apoe Gfap Irs2 Slc17a6 Slc17a7 Slc1a2 Slc32a1
GO:0045834	positive regulation of lipid metabolic process	22	9	3.58	0.0036	Akt1 Apoe Elovl5 Fgfr3 Irs2 Mtor Pdgfra Ppargc1a Tgfb1
GO:0046942	carboxylic acid transport	22	9	3.58	0.0036	Adora2a Akt1 Apoe Gfap Irs2 Slc17a6 Slc17a7 Slc1a2 Slc32a1
GO:0031998	regulation of fatty acid beta-oxidation	3	3	0.49	0.0041	Akt1 Irs2 Mtor
GO:0048008	platelet-derived growth factor receptor signaling pathway	3	3	0.49	0.0041	Apod Pdgfra Vegfa
GO:0042326	negative regulation of phosphorylation	23	9	3.74	0.0052	Adora2a Akt1 Apoe Cdkn2a Drd1 Irs2 Mtor Ppargc1a Tgfb1
GO:1901566	organonitrogen compound biosynthetic process	45	14	7.32	0.0053	Akt1 Apoe Chat Elovl5 Gad1 Gad2 Kl Mtor Ppargc1a Rpl6 Slc1a2 Stat3 Tgfb1 Trim2
GO:0006629	lipid metabolic process	50	15	8.14	0.0056	Agpat3 Akt1 Apod Apoe Elovl5 Fgfr3 Hexb Irs2 Msmo1 Mtor Pdgfra Pisd Pla2g4e Ppargc1a Tgfb1
GO:1901575	organic substance catabolic process	55	16	8.95	0.0057	Akt1 Apoe Cdkn2a Gad1 Gad2 Gfap Hexb Irs2 Mtor Pisd Pla2g4e Ppargc1a Stat3 Tgfb1 Trim2 Vegfa
GO:0033673	negative regulation of kinase activity	12	6	1.95	0.0059	Adora2a Akt1 Apoe Cdkn2a Drd1 Irs2
GO:0019395	fatty acid oxidation	6	4	0.98	0.0073	Akt1 Irs2 Mtor Ppargc1a
GO:0043117	positive regulation of vascular permeability	6	4	0.98	0.0073	Apoe Ccl4 Tgfb1 Vegfa
GO:0072329	monocarboxylic acid catabolic process	6	4	0.98	0.0073	Akt1 Hexb Irs2 Mtor
GO:0051129	negative regulation of cellular component organization	38	12	6.18	0.0092	Akt1 Apod Apoe B2m Cd47 Efnb2 Fgfr3 Gfap Mtor Ppargc1a Tgfb1 Vegfa
GO:0016042	lipid catabolic process	13	6	2.12	0.0095	Akt1 Apoe Hexb Irs2 Mtor Pla2g4e
GO:0051348	negative regulation of transferase activity	13	6	2.12	0.0095	Adora2a Akt1 Apoe Cdkn2a Drd1 Irs2
GO:1903825	organic acid transmembrane transport	13	6	2.12	0.0095	Akt1 Gfap Irs2 Slc17a6 Slc17a7 Slc1a2
GO:1905039	carboxylic acid transmembrane transport	13	6	2.12	0.0095	Akt1 Gfap Irs2 Slc17a6 Slc17a7 Slc1a2
GO:0030336	negative regulation of cell migration	17	7	2.77	0.0105	Akt1 Apod Apoe Drd1 Ppargc1a Stat3 Tgfb1
GO:0050680	negative regulation of epithelial cell proliferation	17	7	2.77	0.0105	Apoe B2m Cdkn2a Efnb2 Fgfr3 Sparc Tgfb1
GO:0062013	positive regulation of small molecule metabolic process	17	7	2.77	0.0105	Akt1 Apoe Elovl5 Irs2 Mtor Ppargc1a Stat3
GO:0044248	cellular catabolic process	44	13	7.16	0.0122	Akt1 Apoe Cdkn2a Gad1 Gad2 Gfap Hexb Irs2 Mtor Pla2g4e Stat3 Tgfb1 Vegfa
GO:0019217	regulation of fatty acid metabolic process	10	5	1.63	0.0124	Akt1 Elovl5 Irs2 Mtor Ppargc1a
GO:1901873	regulation of post-translational protein modification	10	5	1.63	0.0124	Akt1 Cdkn2a Fgfr3 Mtor Tgfb1
GO:0010563	negative regulation of phosphorus metabolic process	26	9	4.23	0.0133	Adora2a Akt1 Apoe Cdkn2a Drd1 Irs2 Mtor Ppargc1a Tgfb1
GO:0045936	negative regulation of phosphate metabolic process	26	9	4.23	0.0133	Adora2a Akt1 Apoe Cdkn2a Drd1 Irs2 Mtor Ppargc1a Tgfb1
GO:0002021	response to dietary excess	4	3	0.65	0.0144	Apoe Pcsk1n Ppargc1a
GO:0002295	T-helper cell lineage commitment	4	3	0.65	0.0144	Mtor Stat3 Tgfb1
GO:0006635	fatty acid beta-oxidation	4	3	0.65	0.0144	Akt1 Irs2 Mtor
GO:0015698	inorganic anion transport	4	3	0.65	0.0144	Mtor Slc17a6 Slc17a7
GO:0032369	negative regulation of lipid transport	4	3	0.65	0.0144	Akt1 Apoe Irs2
GO:0042133	neurotransmitter metabolic process	4	3	0.65	0.0144	Chat Gad1 Gad2
GO:0042136	neurotransmitter biosynthetic process	4	3	0.65	0.0144	Chat Gad1 Gad2
GO:0043116	negative regulation of vascular permeability	4	3	0.65	0.0144	Adora2a Apoe Vegfa
GO:0043616	keratinocyte proliferation	4	3	0.65	0.0144	Cdkn2a Efnb2 Il17a
GO:0045981	positive regulation of nucleotide metabolic process	4	3	0.65	0.0144	Mtor Ppargc1a Stat3
GO:0098700	neurotransmitter loading into synaptic vesicle	4	3	0.65	0.0144	Slc17a6 Slc17a7 Slc32a1
GO:1900544	positive regulation of purine nucleotide metabolic process	4	3	0.65	0.0144	Mtor Ppargc1a Stat3
GO:1905953	negative regulation of lipid localization	4	3	0.65	0.0144	Akt1 Apoe Irs2
GO:1990000	amyloid fibril formation	4	3	0.65	0.0144	Apoe B2m Cdkn2a
GO:0001933	negative regulation of protein phosphorylation	22	8	3.58	0.0145	Adora2a Akt1 Apoe Cdkn2a Drd1 Mtor Ppargc1a Tgfb1
GO:0009895	negative regulation of catabolic process	14	6	2.28	0.0146	Akt1 Cdkn2a Mtor Ppargc1a Stat3 Vegfa
GO:0036294	cellular response to decreased oxygen levels	14	6	2.28	0.0146	Akt1 Drd1 Mtor Stat3 Tgfb1 Vegfa
GO:0043687	post-translational protein modification	14	6	2.28	0.0146	Akt1 Cdkn2a Fgfr3 Mtor Tgfb1 Trim2
GO:0048167	regulation of synaptic plasticity	14	6	2.28	0.0146	Adora2a Apoe Drd1 Gfap Penk Pmch
GO:0071453	cellular response to oxygen levels	14	6	2.28	0.0146	Akt1 Drd1 Mtor Stat3 Tgfb1 Vegfa
GO:0071456	cellular response to hypoxia	14	6	2.28	0.0146	Akt1 Drd1 Mtor Stat3 Tgfb1 Vegfa
GO:0031330	negative regulation of cellular catabolic process	7	4	1.14	0.0150	Akt1 Mtor Stat3 Vegfa
GO:0097009	energy homeostasis	7	4	1.14	0.0150	Apoe Pcsk1n Ppargc1a Stat3
GO:0040013	negative regulation of locomotion	18	7	2.93	0.0150	Akt1 Apod Apoe Drd1 Ppargc1a Stat3 Tgfb1
GO:2000146	negative regulation of cell motility	18	7	2.93	0.0150	Akt1 Apod Apoe Drd1 Ppargc1a Stat3 Tgfb1
GO:0098771	inorganic ion homeostasis	27	9	4.39	0.0175	Apoe B2m Drd1 Fgfr3 Hexb Kl Slc17a6 Slc17a7 Tgfb1
GO:0031329	regulation of cellular catabolic process	23	8	3.74	0.0194	Akt1 Apoe Cdkn2a Gfap Irs2 Mtor Stat3 Vegfa
GO:0006469	negative regulation of protein kinase activity	11	5	1.79	0.0200	Adora2a Akt1 Apoe Cdkn2a Drd1
GO:0010565	regulation of cellular ketone metabolic process	11	5	1.79	0.0200	Akt1 Elovl5 Irs2 Mtor Ppargc1a
GO:0048520	positive regulation of behavior	11	5	1.79	0.0200	Adora2a Drd1 Mtor Penk Pmch
GO:0006865	amino acid transport	15	6	2.44	0.0214	Adora2a Gfap Slc17a6 Slc17a7 Slc1a2 Slc32a1
GO:0051248	negative regulation of protein metabolic process	42	12	6.83	0.0220	Adora2a Akt1 Apod Apoe Cdkn2a Drd1 Mtor Pcsk1n Ppargc1a Tgfb1 Trim2 Vegfa
GO:0019216	regulation of lipid metabolic process	33	10	5.37	0.0247	Akt1 Apod Apoe Elovl5 Fgfr3 Irs2 Mtor Pdgfra Ppargc1a Tgfb1
GO:0007626	locomotory behavior	24	8	3.91	0.0254	Adora2a Apoe Chat Drd1 Gad1 Hexb Mtor Penk
GO:0019637	organophosphate metabolic process	24	8	3.91	0.0254	Agpat3 Hexb Mtor Pisd Pla2g4e Ppargc1a Stat3 Tgfb1
GO:0002686	negative regulation of leukocyte migration	2	2	0.33	0.0260	Akt1 Apod
GO:0006536	glutamate metabolic process	2	2	0.33	0.0260	Gad1 Gad2
GO:0006538	glutamate catabolic process	2	2	0.33	0.0260	Gad1 Gad2
GO:0006817	phosphate ion transport	2	2	0.33	0.0260	Slc17a6 Slc17a7
GO:0008589	regulation of smoothened signaling pathway	2	2	0.33	0.0260	Cd3e Fgfr3
GO:0009064	glutamine family amino acid metabolic process	2	2	0.33	0.0260	Gad1 Gad2
GO:0009065	glutamine family amino acid catabolic process	2	2	0.33	0.0260	Gad1 Gad2
GO:0010171	body morphogenesis	2	2	0.33	0.0260	Pdgfra Tgfb1
GO:0030575	nuclear body organization	2	2	0.33	0.0260	Cdkn2a Neat1
GO:0032801	receptor catabolic process	2	2	0.33	0.0260	Apoe Tgfb1
GO:0038086	VEGF-activated platelet-derived growth factor receptor signaling pathway	2	2	0.33	0.0260	Pdgfra Vegfa
GO:0038091	positive regulation of cell proliferation by VEGF-activated platelet derived growth factor receptor signaling pathway	2	2	0.33	0.0260	Pdgfra Vegfa
GO:0043112	receptor metabolic process	2	2	0.33	0.0260	Apoe Tgfb1
GO:0043129	surfactant homeostasis	2	2	0.33	0.0260	Tgfb1 Vegfa
GO:0043489	RNA stabilization	2	2	0.33	0.0260	Mtor Vegfa
GO:0044341	sodium-dependent phosphate transport	2	2	0.33	0.0260	Slc17a6 Slc17a7
GO:0045879	negative regulation of smoothened signaling pathway	2	2	0.33	0.0260	Cd3e Fgfr3
GO:0046321	positive regulation of fatty acid oxidation	2	2	0.33	0.0260	Irs2 Ppargc1a
GO:0046337	phosphatidylethanolamine metabolic process	2	2	0.33	0.0260	Pisd Pla2g4e
GO:0048255	mRNA stabilization	2	2	0.33	0.0260	Mtor Vegfa
GO:0055062	phosphate ion homeostasis	2	2	0.33	0.0260	Slc17a6 Slc17a7
GO:0060292	long-term synaptic depression	2	2	0.33	0.0260	Drd1 Penk
GO:0060323	head morphogenesis	2	2	0.33	0.0260	Pdgfra Tgfb1
GO:0060325	face morphogenesis	2	2	0.33	0.0260	Pdgfra Tgfb1
GO:0061298	retina vasculature development in camera-type eye	2	2	0.33	0.0260	Pdgfra Tgfb1
GO:0061383	trabecula morphogenesis	2	2	0.33	0.0260	Fgfr3 Vegfa
GO:0061430	bone trabecula morphogenesis	2	2	0.33	0.0260	Fgfr3 Vegfa
GO:0071676	negative regulation of mononuclear cell migration	2	2	0.33	0.0260	Akt1 Apod
GO:0090080	positive regulation of MAPKKK cascade by fibroblast growth factor receptor signaling pathway	2	2	0.33	0.0260	Fgfr3 Kl
GO:1901606	alpha-amino acid catabolic process	2	2	0.33	0.0260	Gad1 Gad2
GO:1902369	negative regulation of RNA catabolic process	2	2	0.33	0.0260	Mtor Vegfa
GO:1902373	negative regulation of mRNA catabolic process	2	2	0.33	0.0260	Mtor Vegfa
GO:1903312	negative regulation of mRNA metabolic process	2	2	0.33	0.0260	Mtor Vegfa
GO:2000402	negative regulation of lymphocyte migration	2	2	0.33	0.0260	Akt1 Apod
GO:0003333	amino acid transmembrane transport	8	4	1.3	0.0264	Gfap Slc17a6 Slc17a7 Slc1a2
GO:0015807	L-amino acid transport	8	4	1.3	0.0264	Slc17a6 Slc17a7 Slc1a2 Slc32a1
GO:0031396	regulation of protein ubiquitination	8	4	1.3	0.0264	Akt1 Cdkn2a Fgfr3 Mtor
GO:0032885	regulation of polysaccharide biosynthetic process	8	4	1.3	0.0264	Akt1 Irs2 Mtor Tgfb1
GO:0044706	multi-multicellular organism process	8	4	1.3	0.0264	Akt1 Hexb Mtor Vegfa
GO:1903320	regulation of protein modification by small protein conjugation or removal	8	4	1.3	0.0264	Akt1 Cdkn2a Fgfr3 Mtor
GO:0048878	chemical homeostasis	48	13	7.81	0.0268	Akt1 Apoe B2m Cdkn2a Drd1 Fgfr3 Hexb Kl Slc17a6 Slc17a7 Stat3 Tgfb1 Vegfa
GO:0050673	epithelial cell proliferation	48	13	7.81	0.0268	Akt1 Apoe B2m Cdkn2a Efnb2 Fgfr3 Il17a Irs2 Mtor Sparc Stat3 Tgfb1 Vegfa
GO:0006913	nucleocytoplasmic transport	20	7	3.25	0.0281	Akt1 Apod Cdkn2a Drd1 Ifi27 Stat3 Tgfb1
GO:0050795	regulation of behavior	20	7	3.25	0.0281	Adora2a Apoe Drd1 Mtor Penk Pmch Stat3
GO:0051169	nuclear transport	20	7	3.25	0.0281	Akt1 Apod Cdkn2a Drd1 Ifi27 Stat3 Tgfb1
GO:0051235	maintenance of location	20	7	3.25	0.0281	Akt1 Apoe Drd1 Hexb Pisd Slc17a7 Tgfb1
GO:0005975	carbohydrate metabolic process	29	9	4.72	0.0286	Akt1 Apod Hexb Irs2 Kl Mtor Ppargc1a Stat3 Tgfb1
GO:0009056	catabolic process	64	16	10.41	0.0291	Akt1 Apoe Cdkn2a Gad1 Gad2 Gfap Hexb Irs2 Mtor Pisd Pla2g4e Ppargc1a Stat3 Tgfb1 Trim2 Vegfa
GO:0021700	developmental maturation	16	6	2.6	0.0299	Akt1 Fgfr3 Mtor Slc17a7 Tgfb1 Vegfa
GO:0051651	maintenance of location in cell	16	6	2.6	0.0299	Akt1 Apoe Drd1 Hexb Slc17a7 Tgfb1
GO:0055074	calcium ion homeostasis	16	6	2.6	0.0299	Apoe Drd1 Fgfr3 Hexb Kl Tgfb1
GO:0090407	organophosphate biosynthetic process	16	6	2.6	0.0299	Agpat3 Hexb Pisd Ppargc1a Stat3 Tgfb1
GO:0006835	dicarboxylic acid transport	12	5	1.95	0.0301	Adora2a Gfap Slc17a6 Slc17a7 Slc1a2
GO:0007622	rhythmic behavior	12	5	1.95	0.0301	Adora2a Chat Drd1 Mtor Pmch
GO:0016567	protein ubiquitination	12	5	1.95	0.0301	Akt1 Cdkn2a Fgfr3 Mtor Trim2
GO:0031345	negative regulation of cell projection organization	12	5	1.95	0.0301	Akt1 Apoe B2m Efnb2 Gfap
GO:0032446	protein modification by small protein conjugation	12	5	1.95	0.0301	Akt1 Cdkn2a Fgfr3 Mtor Trim2
GO:0042180	cellular ketone metabolic process	12	5	1.95	0.0301	Akt1 Elovl5 Irs2 Mtor Ppargc1a
GO:0070647	protein modification by small protein conjugation or removal	12	5	1.95	0.0301	Akt1 Cdkn2a Fgfr3 Mtor Trim2
GO:1903828	negative regulation of protein localization	12	5	1.95	0.0301	Akt1 Apod Apoe Mtor Tgfb1
GO:0009057	macromolecule catabolic process	34	10	5.53	0.0306	Akt1 Apoe Cdkn2a Gfap Hexb Mtor Pisd Tgfb1 Trim2 Vegfa
GO:0007268	chemical synaptic transmission	39	11	6.35	0.0317	Adora2a Apoe Chat Drd1 Gfap Mtor Penk Pmch Slc17a6 Slc17a7 Stat3
GO:0098916	anterograde trans-synaptic signaling	39	11	6.35	0.0317	Adora2a Apoe Chat Drd1 Gfap Mtor Penk Pmch Slc17a6 Slc17a7 Stat3
GO:0099537	trans-synaptic signaling	39	11	6.35	0.0317	Adora2a Apoe Chat Drd1 Gfap Mtor Penk Pmch Slc17a6 Slc17a7 Stat3
GO:0002534	cytokine production involved in inflammatory response	5	3	0.81	0.0320	Apod Il17a Stat3
GO:0006164	purine nucleotide biosynthetic process	5	3	0.81	0.0320	Ppargc1a Stat3 Tgfb1
GO:0006611	protein export from nucleus	5	3	0.81	0.0320	Cdkn2a Ifi27 Tgfb1
GO:0006754	ATP biosynthetic process	5	3	0.81	0.0320	Ppargc1a Stat3 Tgfb1
GO:0009062	fatty acid catabolic process	5	3	0.81	0.0320	Akt1 Irs2 Mtor
GO:0009142	nucleoside triphosphate biosynthetic process	5	3	0.81	0.0320	Ppargc1a Stat3 Tgfb1
GO:0009145	purine nucleoside triphosphate biosynthetic process	5	3	0.81	0.0320	Ppargc1a Stat3 Tgfb1
GO:0009152	purine ribonucleotide biosynthetic process	5	3	0.81	0.0320	Ppargc1a Stat3 Tgfb1
GO:0009201	ribonucleoside triphosphate biosynthetic process	5	3	0.81	0.0320	Ppargc1a Stat3 Tgfb1
GO:0009206	purine ribonucleoside triphosphate biosynthetic process	5	3	0.81	0.0320	Ppargc1a Stat3 Tgfb1
GO:0009260	ribonucleotide biosynthetic process	5	3	0.81	0.0320	Ppargc1a Stat3 Tgfb1
GO:0031397	negative regulation of protein ubiquitination	5	3	0.81	0.0320	Akt1 Cdkn2a Mtor
GO:0042475	odontogenesis of dentin-containing tooth	5	3	0.81	0.0320	Nfic Pdgfra Tgfb1
GO:0042476	odontogenesis	5	3	0.81	0.0320	Nfic Pdgfra Tgfb1
GO:0045923	positive regulation of fatty acid metabolic process	5	3	0.81	0.0320	Elovl5 Irs2 Ppargc1a
GO:0046390	ribose phosphate biosynthetic process	5	3	0.81	0.0320	Ppargc1a Stat3 Tgfb1
GO:0048844	artery morphogenesis	5	3	0.81	0.0320	Apoe Efnb2 Vegfa
GO:0050805	negative regulation of synaptic transmission	5	3	0.81	0.0320	Drd1 Penk Pmch
GO:0051168	nuclear export	5	3	0.81	0.0320	Cdkn2a Ifi27 Tgfb1
GO:0055094	response to lipoprotein particle	5	3	0.81	0.0320	Akt1 Apoe Tgfb1
GO:0060840	artery development	5	3	0.81	0.0320	Apoe Efnb2 Vegfa
GO:0071229	cellular response to acid chemical	5	3	0.81	0.0320	Mtor Pdgfra Vegfa
GO:0071402	cellular response to lipoprotein particle stimulus	5	3	0.81	0.0320	Akt1 Apoe Tgfb1
GO:0072522	purine-containing compound biosynthetic process	5	3	0.81	0.0320	Ppargc1a Stat3 Tgfb1
GO:1900015	regulation of cytokine production involved in inflammatory response	5	3	0.81	0.0320	Apod Il17a Stat3
GO:1903321	negative regulation of protein modification by small protein conjugation or removal	5	3	0.81	0.0320	Akt1 Cdkn2a Mtor
GO:0031400	negative regulation of protein modification process	25	8	4.07	0.0327	Adora2a Akt1 Apoe Cdkn2a Drd1 Mtor Ppargc1a Tgfb1
GO:0051649	establishment of localization in cell	60	15	9.76	0.0354	Adora2a Akt1 Apod Cdkn2a Drd1 Efnb2 Gfap Ifi27 Pla2g4e Slc17a6 Slc17a7 Slc1a2 Slc32a1 Stat3 Tgfb1
GO:0065008	regulation of biological quality	116	25	18.87	0.0356	Adora2a Akt1 Apoe B2m Ccl4 Cdkn2a Drd1 Efnb2 Gfap Hexb Irs2 Kl Mtor Pcsk1n Pdgfra Penk Pmch Ppargc1a Slc17a6 Slc17a7 Slc1a2 Sparc Stat3 Tgfb1 Vegfa
GO:0042391	regulation of membrane potential	21	7	3.42	0.0368	Adora2a Akt1 B2m Cdkn2a Drd1 Mtor Slc17a7
GO:0097435	supramolecular fiber organization	21	7	3.42	0.0368	Apoe B2m Cd47 Cdkn2a Gfap Mtor Pdgfra
GO:0050678	regulation of epithelial cell proliferation	45	12	7.32	0.0382	Akt1 Apoe B2m Cdkn2a Efnb2 Fgfr3 Irs2 Mtor Sparc Stat3 Tgfb1 Vegfa
GO:0071705	nitrogen compound transport	66	16	10.74	0.0391	Adora2a Akt1 Apod Apoe Cd47 Cdkn2a Drd1 Gfap Ifi27 Irs2 Slc17a6 Slc17a7 Slc1a2 Slc32a1 Stat3 Tgfb1
GO:0045637	regulation of myeloid cell differentiation	17	6	2.77	0.0405	B2m Fgfr3 Il17a Mtor Stat3 Tgfb1
GO:0000271	polysaccharide biosynthetic process	9	4	1.46	0.0418	Akt1 Irs2 Mtor Tgfb1
GO:0001101	response to acid chemical	9	4	1.46	0.0418	Mtor Pdgfra Slc1a2 Vegfa
GO:0006112	energy reserve metabolic process	9	4	1.46	0.0418	Akt1 Irs2 Kl Mtor
GO:0006163	purine nucleotide metabolic process	9	4	1.46	0.0418	Mtor Ppargc1a Stat3 Tgfb1
GO:0006814	sodium ion transport	9	4	1.46	0.0418	Akt1 Slc17a6 Slc17a7 Tgfb1
GO:0010977	negative regulation of neuron projection development	9	4	1.46	0.0418	Apoe B2m Efnb2 Gfap
GO:0032881	regulation of polysaccharide metabolic process	9	4	1.46	0.0418	Akt1 Irs2 Mtor Tgfb1
GO:0034470	ncRNA processing	9	4	1.46	0.0418	Akt1 Cdkn2a Stat3 Tgfb1
GO:0043368	positive T cell selection	9	4	1.46	0.0418	Cd3e Mtor Stat3 Tgfb1
GO:0060291	long-term synaptic potentiation	9	4	1.46	0.0418	Adora2a Apoe Drd1 Gfap
GO:1901361	organic cyclic compound catabolic process	9	4	1.46	0.0418	Apoe Cdkn2a Mtor Vegfa
GO:0015800	acidic amino acid transport	13	5	2.12	0.0429	Adora2a Slc17a6 Slc17a7 Slc1a2 Slc32a1
GO:0055007	cardiac muscle cell differentiation	13	5	2.12	0.0429	Efnb2 Mtor Pdgfra Tgfb1 Vegfa
GO:0050804	modulation of chemical synaptic transmission	31	9	5.04	0.0440	Adora2a Apoe Chat Drd1 Gfap Mtor Penk Pmch Stat3
GO:0099177	regulation of trans-synaptic signaling	31	9	5.04	0.0440	Adora2a Apoe Chat Drd1 Gfap Mtor Penk Pmch Stat3
GO:0008015	blood circulation	36	10	5.86	0.0453	Adora2a Akt1 Apoe Ccl4 Drd1 Kl Mtor Pmch Tgfb1 Vegfa
GO:1901565	organonitrogen compound catabolic process	36	10	5.86	0.0453	Akt1 Apoe Cdkn2a Gad1 Gad2 Gfap Hexb Pisd Tgfb1 Trim2
GO:0003018	vascular process in circulatory system	22	7	3.58	0.0473	Adora2a Akt1 Apoe Ccl4 Drd1 Tgfb1 Vegfa
GO:1901564	organonitrogen compound metabolic process	137	28	22.29	0.0498	Adora2a Akt1 Apod Apoe B2m Cd3e Cdkn2a Chat Drd1 Elovl5 Fgfr3 Gad1 Gad2 Gfap Hexb Kl Mtor Pcsk1n Pdgfra Pisd Pla2g4e Ppargc1a Rpl6 Slc1a2 Stat3 Tgfb1 Trim2 Vegfa

## Sheet: Neuron-MSN_decreasing
GO.ID	Term	Annotated	Significant	Expected	Fisher	genes
GO:0048812	neuron projection morphogenesis	27	12	4.48	0.00031	Cdh2 Cdk5r1 Cfl1 Clu Csf1r Dcx Drd2 Gja1 Reln Rims2 Thbs4 Tubb3
GO:0048666	neuron development	63	20	10.46	0.00054	Cd24a Cdh2 Cdk5r1 Cfl1 Clu Csf1r Dcx Drd2 Gja1 Gpm6b Jun Ntm Olig1 Pbx3 Reln Rims2 Slc1a3 Stmn2 Thbs4 Tubb3
GO:0031175	neuron projection development	54	18	8.97	0.00059	Cd24a Cdh2 Cdk5r1 Cfl1 Clu Csf1r Dcx Drd2 Gja1 Gpm6b Jun Ntm Olig1 Reln Rims2 Stmn2 Thbs4 Tubb3
GO:0048699	generation of neurons	80	23	13.29	0.00089	Cd24a Cdh2 Cdk5r1 Cfl1 Clu Csf1r Dcx Drd2 Gja1 Gpm6b Jun Ntm Olig1 Pbx3 Reln Rims2 Slc1a3 Sox11 Sox2 Stmn2 Thbs4 Tubb3 Vcan
GO:0030182	neuron differentiation	75	22	12.46	0.00090	Cd24a Cdh2 Cdk5r1 Cfl1 Clu Csf1r Dcx Drd2 Gja1 Gpm6b Jun Ntm Olig1 Pbx3 Reln Rims2 Slc1a3 Sox11 Sox2 Stmn2 Thbs4 Tubb3
GO:0032990	cell part morphogenesis	30	12	4.98	0.00104	Cdh2 Cdk5r1 Cfl1 Clu Csf1r Dcx Drd2 Gja1 Reln Rims2 Thbs4 Tubb3
GO:0048858	cell projection morphogenesis	30	12	4.98	0.00104	Cdh2 Cdk5r1 Cfl1 Clu Csf1r Dcx Drd2 Gja1 Reln Rims2 Thbs4 Tubb3
GO:0120039	plasma membrane bounded cell projection morphogenesis	30	12	4.98	0.00104	Cdh2 Cdk5r1 Cfl1 Clu Csf1r Dcx Drd2 Gja1 Reln Rims2 Thbs4 Tubb3
GO:0022008	neurogenesis	92	25	15.28	0.00122	Cd24a Cdh2 Cdk5r1 Cfl1 Clu Csf1r Dcx Drd2 Gja1 Gpm6b Jun Myc Ntm Olig1 Opalin Pbx3 Reln Rims2 Slc1a3 Sox11 Sox2 Stmn2 Thbs4 Tubb3 Vcan
GO:0007399	nervous system development	109	28	18.11	0.00135	Cd24a Cdh2 Cdk5r1 Cfl1 Clu Csf1r Dcx Drd2 Fos Gja1 Gpm6b Jun Myc Ntm Ogt Olig1 Opalin Pbx3 Reln Rims2 Slc1a3 Sox11 Sox2 Stmn2 Sulf2 Thbs4 Tubb3 Vcan
GO:0006996	organelle organization	82	23	13.62	0.00136	Bst2 Cd24a Cdh2 Cdk5r1 Cfl1 Cnn3 Csf1r Dcx Gapdh Gja1 Gpm6b Jun Map1lc3a Myc Ogt Pcna Ptges3 Reln Rims2 Sirt7 Stmn2 Syt11 Tubb3
GO:0021987	cerebral cortex development	7	5	1.16	0.00170	Cdh2 Cdk5r1 Dcx Reln Sox2
GO:0032989	cellular component morphogenesis	33	12	5.48	0.00284	Cdh2 Cdk5r1 Cfl1 Clu Csf1r Dcx Drd2 Gja1 Reln Rims2 Thbs4 Tubb3
GO:0048667	cell morphogenesis involved in neuron differentiation	21	9	3.49	0.00287	Cdh2 Cdk5r1 Cfl1 Csf1r Dcx Drd2 Reln Slc1a3 Tubb3
GO:0006575	cellular modified amino acid metabolic process	5	4	0.83	0.00300	Aldh1l1 Crym Gamt Reln
GO:0061564	axon development	25	10	4.15	0.00302	Cdh2 Cdk5r1 Csf1r Dcx Drd2 Gpm6b Jun Olig1 Reln Tubb3
GO:0030030	cell projection organization	61	18	10.13	0.00328	Cd24a Cdh2 Cdk5r1 Cfl1 Clu Csf1r Dcx Drd2 Gja1 Gpm6b Jun Ntm Olig1 Reln Rims2 Stmn2 Thbs4 Tubb3
GO:0120036	plasma membrane bounded cell projection organization	61	18	10.13	0.00328	Cd24a Cdh2 Cdk5r1 Cfl1 Clu Csf1r Dcx Drd2 Gja1 Gpm6b Jun Ntm Olig1 Reln Rims2 Stmn2 Thbs4 Tubb3
GO:0071241	cellular response to inorganic substance	8	5	1.33	0.00396	Fos Jun Sox2 Syt11 Thbs1
GO:0040036	regulation of fibroblast growth factor receptor signaling pathway	3	3	0.5	0.00435	Apln Sulf2 Thbs1
GO:0040037	negative regulation of fibroblast growth factor receptor signaling pathway	3	3	0.5	0.00435	Apln Sulf2 Thbs1
GO:0051131	chaperone-mediated protein complex assembly	3	3	0.5	0.00435	Clu Ptges3 Stub1
GO:0060997	dendritic spine morphogenesis	3	3	0.5	0.00435	Cdk5r1 Cfl1 Reln
GO:0061001	regulation of dendritic spine morphogenesis	3	3	0.5	0.00435	Cdk5r1 Cfl1 Reln
GO:0071277	cellular response to calcium ion	3	3	0.5	0.00435	Fos Jun Syt11
GO:0000902	cell morphogenesis	39	13	6.48	0.00456	Cdh2 Cdk5r1 Cfl1 Clu Csf1r Dcx Drd2 Gja1 Reln Rims2 Slc1a3 Thbs4 Tubb3
GO:0009612	response to mechanical stimulus	15	7	2.49	0.00515	Drd2 Fos Jun Myc Slc1a3 Sox2 Thbs1
GO:0021543	pallium development	12	6	1.99	0.00656	Cdh2 Cdk5r1 Csf1r Dcx Reln Sox2
GO:0031333	negative regulation of protein-containing complex assembly	6	4	1	0.00790	Cfl1 Clu Stmn2 Syt11
GO:0035966	response to topologically incorrect protein	6	4	1	0.00790	Clu Stub1 Thbs1 Thbs4
GO:0051592	response to calcium ion	6	4	1	0.00790	Fos Jun Syt11 Thbs1
GO:0099175	regulation of postsynapse organization	6	4	1	0.00790	Cdh2 Cdk5r1 Cfl1 Reln
GO:0051493	regulation of cytoskeleton organization	16	7	2.66	0.00799	Bst2 Cdk5r1 Cfl1 Csf1r Gja1 Gpm6b Stmn2
GO:0061024	membrane organization	21	8	3.49	0.01201	Cd24a Cdh2 Clu Myc Reln Rims2 Syt11 Thbs1
GO:0034976	response to endoplasmic reticulum stress	10	5	1.66	0.01361	Clu Jun Stub1 Thbs1 Thbs4
GO:1902075	cellular response to salt	10	5	1.66	0.01361	Cdk5r1 Fos Jun Slc1a3 Syt11
GO:0021799	cerebral cortex radially oriented cell migration	4	3	0.66	0.01534	Cdk5r1 Dcx Reln
GO:0021801	cerebral cortex radial glia-guided migration	4	3	0.66	0.01534	Cdk5r1 Dcx Reln
GO:0021819	layer formation in cerebral cortex	4	3	0.66	0.01534	Cdk5r1 Dcx Reln
GO:0022030	telencephalon glial cell migration	4	3	0.66	0.01534	Cdk5r1 Dcx Reln
GO:0035914	skeletal muscle cell differentiation	4	3	0.66	0.01534	Fos Myc Sox11
GO:0090150	establishment of protein localization to membrane	4	3	0.66	0.01534	Cd24a Cdk5r1 Ogt
GO:0090288	negative regulation of cellular response to growth factor stimulus	4	3	0.66	0.01534	Apln Sulf2 Thbs1
GO:0007411	axon guidance	7	4	1.16	0.01616	Cdk5r1 Csf1r Reln Tubb3
GO:0007605	sensory perception of sound	7	4	1.16	0.01616	Crym Myc Slc1a3 Sox2
GO:0021885	forebrain cell migration	7	4	1.16	0.01616	Cdk5r1 Dcx Drd2 Reln
GO:0022029	telencephalon cell migration	7	4	1.16	0.01616	Cdk5r1 Dcx Drd2 Reln
GO:0048813	dendrite morphogenesis	7	4	1.16	0.01616	Cdk5r1 Cfl1 Dcx Reln
GO:0071248	cellular response to metal ion	7	4	1.16	0.01616	Fos Jun Sox2 Syt11
GO:0097485	neuron projection guidance	7	4	1.16	0.01616	Cdk5r1 Csf1r Reln Tubb3
GO:0000226	microtubule cytoskeleton organization	14	6	2.33	0.01623	Cdk5r1 Cfl1 Dcx Gapdh Stmn2 Tubb3
GO:0021537	telencephalon development	18	7	2.99	0.01690	Cdh2 Cdk5r1 Csf1r Dcx Drd2 Reln Sox2
GO:0007010	cytoskeleton organization	36	11	5.98	0.01995	Bst2 Cdk5r1 Cfl1 Cnn3 Csf1r Dcx Gapdh Gja1 Gpm6b Stmn2 Tubb3
GO:0001764	neuron migration	11	5	1.83	0.02183	Cdk5r1 Dcx Drd2 Gja1 Reln
GO:0007179	transforming growth factor beta receptor signaling pathway	11	5	1.83	0.02183	Fos Jun Ogt Stub1 Thbs1
GO:0010038	response to metal ion	11	5	1.83	0.02183	Fos Jun Sox2 Syt11 Thbs1
GO:0007409	axonogenesis	19	7	3.16	0.02333	Cdh2 Cdk5r1 Csf1r Dcx Drd2 Reln Tubb3
GO:0032956	regulation of actin cytoskeleton organization	15	6	2.49	0.02362	Bst2 Cdk5r1 Cfl1 Csf1r Gja1 Gpm6b
GO:0050807	regulation of synapse organization	15	6	2.49	0.02362	Cdh2 Cdk5r1 Cfl1 Drd2 Ogt Reln
GO:0051604	protein maturation	15	6	2.49	0.02362	Clu Myc Ogt Ptges3 Stub1 Thbs1
GO:0090287	regulation of cellular response to growth factor stimulus	15	6	2.49	0.02362	Apln Ogt Sox11 Stub1 Sulf2 Thbs1
GO:0002029	desensitization of G protein-coupled receptor signaling pathway	2	2	0.33	0.02712	Apln Drd2
GO:0002031	G protein-coupled receptor internalization	2	2	0.33	0.02712	Apln Drd2
GO:0003094	glomerular filtration	2	2	0.33	0.02712	Gja1 Sulf2
GO:0006906	vesicle fusion	2	2	0.33	0.02712	Rims2 Syt11
GO:0014046	dopamine secretion	2	2	0.33	0.02712	Drd2 Syt11
GO:0014059	regulation of dopamine secretion	2	2	0.33	0.02712	Drd2 Syt11
GO:0022401	negative adaptation of signaling pathway	2	2	0.33	0.02712	Apln Drd2
GO:0023058	adaptation of signaling pathway	2	2	0.33	0.02712	Apln Drd2
GO:0033602	negative regulation of dopamine secretion	2	2	0.33	0.02712	Drd2 Syt11
GO:0042403	thyroid hormone metabolic process	2	2	0.33	0.02712	Crym Reln
GO:0048284	organelle fusion	2	2	0.33	0.02712	Rims2 Syt11
GO:0048791	calcium ion-regulated exocytosis of neurotransmitter	2	2	0.33	0.02712	Rims2 Syt11
GO:0048854	brain morphogenesis	2	2	0.33	0.02712	Cdh2 Sox2
GO:0050910	detection of mechanical stimulus involved in sensory perception of sound	2	2	0.33	0.02712	Myc Sox2
GO:0051788	response to misfolded protein	2	2	0.33	0.02712	Clu Stub1
GO:0061077	chaperone-mediated protein folding	2	2	0.33	0.02712	Clu Ptges3
GO:0061098	positive regulation of protein tyrosine kinase activity	2	2	0.33	0.02712	Csf1r Reln
GO:0061517	macrophage proliferation	2	2	0.33	0.02712	Clu Csf1r
GO:0061518	microglial cell proliferation	2	2	0.33	0.02712	Clu Csf1r
GO:0070507	regulation of microtubule cytoskeleton organization	2	2	0.33	0.02712	Cdk5r1 Stmn2
GO:0090174	organelle membrane fusion	2	2	0.33	0.02712	Rims2 Syt11
GO:0097119	postsynaptic density protein 95 clustering	2	2	0.33	0.02712	Cdh2 Reln
GO:0097205	renal filtration	2	2	0.33	0.02712	Gja1 Sulf2
GO:0098801	regulation of renal system process	2	2	0.33	0.02712	Drd2 Gja1
GO:0098815	modulation of excitatory postsynaptic potential	2	2	0.33	0.02712	Reln Rims2
GO:1901879	regulation of protein depolymerization	2	2	0.33	0.02712	Cfl1 Stmn2
GO:1901880	negative regulation of protein depolymerization	2	2	0.33	0.02712	Cfl1 Stmn2
GO:1901881	positive regulation of protein depolymerization	2	2	0.33	0.02712	Cfl1 Stmn2
GO:1905874	regulation of postsynaptic density organization	2	2	0.33	0.02712	Cdh2 Cfl1
GO:2000463	positive regulation of excitatory postsynaptic potential	2	2	0.33	0.02712	Reln Rims2
GO:0032984	protein-containing complex disassembly	8	4	1.33	0.02836	Cfl1 Map1lc3a Myc Stmn2
GO:0099504	synaptic vesicle cycle	12	5	1.99	0.03274	Cd24a Cdh2 Cdk5r1 Rims2 Syt11
GO:0007178	transmembrane receptor protein serine/threonine kinase signaling pathway	16	6	2.66	0.03299	Fos Jun Ogt Sox11 Stub1 Thbs1
GO:0003151	outflow tract morphogenesis	5	3	0.83	0.03386	Jun Sox11 Thbs1
GO:0006457	protein folding	5	3	0.83	0.03386	Clu Ptges3 Stub1
GO:0006986	response to unfolded protein	5	3	0.83	0.03386	Stub1 Thbs1 Thbs4
GO:0021795	cerebral cortex cell migration	5	3	0.83	0.03386	Cdk5r1 Dcx Reln
GO:0032434	regulation of proteasomal ubiquitin-dependent protein catabolic process	5	3	0.83	0.03386	Clu Ogt Stub1
GO:0046686	response to cadmium ion	5	3	0.83	0.03386	Fos Jun Sox2
GO:0071276	cellular response to cadmium ion	5	3	0.83	0.03386	Fos Jun Sox2
GO:0097106	postsynaptic density organization	5	3	0.83	0.03386	Cdh2 Cfl1 Reln
GO:0099084	postsynaptic specialization organization	5	3	0.83	0.03386	Cdh2 Cfl1 Reln
GO:1902414	protein localization to cell junction	5	3	0.83	0.03386	Jak1 Ogt Reln
GO:0048731	system development	156	32	25.91	0.03921	Apln Cd24a Cdh2 Cdk5r1 Cfl1 Clu Csf1r Dcx Drd2 Fos Gja1 Gpm6b Jak1 Jun Myc Ntm Ogt Olig1 Opalin Pbx3 Ptges3 Reln Rims2 Slc1a3 Sox11 Sox2 Stmn2 Sulf2 Thbs1 Thbs4 Tubb3 Vcan
GO:0007017	microtubule-based process	17	6	2.82	0.04453	Cdk5r1 Cfl1 Dcx Gapdh Stmn2 Tubb3
GO:0043254	regulation of protein-containing complex assembly	17	6	2.82	0.04453	Cd24a Cfl1 Clu Stmn2 Stub1 Syt11
GO:0050803	regulation of synapse structure or activity	17	6	2.82	0.04453	Cdh2 Cdk5r1 Cfl1 Drd2 Ogt Reln
GO:0072657	protein localization to membrane	17	6	2.82	0.04453	Cd24a Cdh2 Cdk5r1 Dpp6 Ogt Reln
GO:0006094	gluconeogenesis	9	4	1.49	0.04483	Aldoc Gapdh Ogt Sirt7
GO:0008347	glial cell migration	9	4	1.49	0.04483	Cdk5r1 Dcx Reln Vcan
GO:0019319	hexose biosynthetic process	9	4	1.49	0.04483	Aldoc Gapdh Ogt Sirt7
GO:0021766	hippocampus development	9	4	1.49	0.04483	Cdk5r1 Csf1r Dcx Reln
GO:0046364	monosaccharide biosynthetic process	9	4	1.49	0.04483	Aldoc Gapdh Ogt Sirt7
GO:0050821	protein stabilization	9	4	1.49	0.04483	Clu Gapdh Ptges3 Stub1
GO:0099003	vesicle-mediated transport in synapse	13	5	2.16	0.04655	Cd24a Cdh2 Cdk5r1 Rims2 Syt11
GO:0065008	regulation of biological quality	116	25	19.27	0.04786	Apln Cd24a Cdh2 Cdk5r1 Cfl1 Clu Crym Csf1r Dcx Dpp6 Drd2 Gapdh Gja1 Gpm6b Jun Myc Nts Ogt Ptges3 Reln Rims2 Sox11 Stub1 Syt11 Thbs1
GO:0048468	cell development	128	27	21.26	0.04956	Cd24a Cdh2 Cdk5r1 Cfl1 Clu Csf1r Dcx Drd2 Fos Gja1 Gpm6b Jun Myc Ntm Ogt Olig1 Pbx3 Reln Rims2 Slc1a3 Sox11 Sox2 Stmn2 Sulf2 Thbs4 Tubb3 Vcan

## Sheet: Astrocyte_increasing
GO.ID	Term	Annotated	Significant	Expected	Fisher	genes
GO:0002428	antigen processing and presentation of peptide antigen via MHC class Ib	3	3	0.49	0.0041	B2m H2-D1 H2-K1
GO:0002475	antigen processing and presentation via MHC class Ib	3	3	0.49	0.0041	B2m H2-D1 H2-K1
GO:0002477	antigen processing and presentation of exogenous peptide antigen via MHC class Ib	3	3	0.49	0.0041	B2m H2-D1 H2-K1
GO:0002483	antigen processing and presentation of endogenous peptide antigen	3	3	0.49	0.0041	B2m H2-D1 H2-K1
GO:0008652	amino acid biosynthetic process	3	3	0.49	0.0041	Gad1 Gad2 Slc1a3
GO:0009448	gamma-aminobutyric acid metabolic process	3	3	0.49	0.0041	Gad1 Gad2 Slc1a3
GO:0009449	gamma-aminobutyric acid biosynthetic process	3	3	0.49	0.0041	Gad1 Gad2 Slc1a3
GO:0015740	C4-dicarboxylate transport	3	3	0.49	0.0041	Gfap Slc1a2 Slc1a3
GO:0015810	aspartate transmembrane transport	3	3	0.49	0.0041	Gfap Slc1a2 Slc1a3
GO:0019883	antigen processing and presentation of endogenous antigen	3	3	0.49	0.0041	B2m H2-D1 H2-K1
GO:0019885	antigen processing and presentation of endogenous peptide antigen via MHC class I	3	3	0.49	0.0041	B2m H2-D1 H2-K1
GO:0032816	positive regulation of natural killer cell activation	3	3	0.49	0.0041	H2-D1 H2-K1 Tox
GO:0042940	D-amino acid transport	3	3	0.49	0.0041	Gfap Slc1a2 Slc1a3
GO:0070585	protein localization to mitochondrion	3	3	0.49	0.0041	Akt1 Cdkn2a Srebf1
GO:0070777	D-aspartate transport	3	3	0.49	0.0041	Gfap Slc1a2 Slc1a3
GO:0070779	D-aspartate import across plasma membrane	3	3	0.49	0.0041	Gfap Slc1a2 Slc1a3
GO:0072655	establishment of protein localization to mitochondrion	3	3	0.49	0.0041	Akt1 Cdkn2a Srebf1
GO:0031345	negative regulation of cell projection organization	12	6	1.95	0.0059	Akt1 B2m Gfap H2-D1 H2-K1 Ptprz1
GO:0010977	negative regulation of neuron projection development	9	5	1.46	0.0071	B2m Gfap H2-D1 H2-K1 Ptprz1
GO:0015711	organic anion transport	24	9	3.91	0.0073	Adora2a Akt1 Gfap Irs2 Slc17a7 Slc1a2 Slc1a3 Slc2a4 Slc32a1
GO:0006886	intracellular protein transport	29	10	4.72	0.0091	Akt1 Apod Cdk5r1 Cdkn1a Cdkn2a Gfap Ifi27 Pik3r1 Srebf1 Stat3
GO:1903825	organic acid transmembrane transport	13	6	2.12	0.0095	Akt1 Gfap Irs2 Slc17a7 Slc1a2 Slc1a3
GO:1905039	carboxylic acid transmembrane transport	13	6	2.12	0.0095	Akt1 Gfap Irs2 Slc17a7 Slc1a2 Slc1a3
GO:0050803	regulation of synapse structure or activity	17	7	2.77	0.0105	Akt1 C1ql3 Cdh2 Cdk5r1 Pik3r1 Slc17a7 Sparc
GO:0010975	regulation of neuron projection development	30	10	4.88	0.0120	Akt1 B2m Cdh2 Cdk5r1 Gfap H2-D1 H2-K1 Klf4 Ptprz1 Tox
GO:1902075	cellular response to salt	10	5	1.63	0.0124	B2m Cdk5r1 Ly6c1 Slc1a2 Slc1a3
GO:0001916	positive regulation of T cell mediated cytotoxicity	4	3	0.65	0.0144	B2m H2-D1 H2-K1
GO:0002474	antigen processing and presentation of peptide antigen via MHC class I	4	3	0.65	0.0144	B2m H2-D1 H2-K1
GO:0002478	antigen processing and presentation of exogenous peptide antigen	4	3	0.65	0.0144	B2m H2-D1 H2-K1
GO:0019884	antigen processing and presentation of exogenous antigen	4	3	0.65	0.0144	B2m H2-D1 H2-K1
GO:0032814	regulation of natural killer cell activation	4	3	0.65	0.0144	H2-D1 H2-K1 Tox
GO:0048002	antigen processing and presentation of peptide antigen	4	3	0.65	0.0144	B2m H2-D1 H2-K1
GO:0015849	organic acid transport	22	8	3.58	0.0145	Adora2a Akt1 Gfap Irs2 Slc17a7 Slc1a2 Slc1a3 Slc32a1
GO:0046942	carboxylic acid transport	22	8	3.58	0.0145	Adora2a Akt1 Gfap Irs2 Slc17a7 Slc1a2 Slc1a3 Slc32a1
GO:0098739	import across plasma membrane	14	6	2.28	0.0146	Akt1 Atp1a2 Gfap Irs2 Slc1a2 Slc1a3
GO:0010812	negative regulation of cell-substrate adhesion	7	4	1.14	0.0150	Apod Cdkn2a Pik3r1 Ptprz1
GO:0051649	establishment of localization in cell	60	16	9.76	0.0150	Adora2a Akt1 Apod Cdh2 Cdk5r1 Cdkn1a Cdkn2a Gfap Ifi27 Pik3r1 Slc17a7 Slc1a2 Slc2a4 Slc32a1 Srebf1 Stat3
GO:0031344	regulation of cell projection organization	36	11	5.86	0.0170	Akt1 B2m Cdh2 Cdk5r1 Gfap H2-D1 H2-K1 Klf4 Pik3r1 Ptprz1 Tox
GO:0120035	regulation of plasma membrane bounded cell projection organization	36	11	5.86	0.0170	Akt1 B2m Cdh2 Cdk5r1 Gfap H2-D1 H2-K1 Klf4 Pik3r1 Ptprz1 Tox
GO:0006865	amino acid transport	15	6	2.44	0.0214	Adora2a Gfap Slc17a7 Slc1a2 Slc1a3 Slc32a1
GO:0050807	regulation of synapse organization	15	6	2.44	0.0214	Akt1 C1ql3 Cdh2 Cdk5r1 Pik3r1 Sparc
GO:0001787	natural killer cell proliferation	2	2	0.33	0.0260	H2-D1 H2-K1
GO:0001813	regulation of antibody-dependent cellular cytotoxicity	2	2	0.33	0.0260	H2-D1 H2-K1
GO:0001815	positive regulation of antibody-dependent cellular cytotoxicity	2	2	0.33	0.0260	H2-D1 H2-K1
GO:0002370	natural killer cell cytokine production	2	2	0.33	0.0260	H2-D1 H2-K1
GO:0002476	antigen processing and presentation of endogenous peptide antigen via MHC class Ib	2	2	0.33	0.0260	H2-D1 H2-K1
GO:0002484	antigen processing and presentation of endogenous peptide antigen via MHC class I via ER pathway	2	2	0.33	0.0260	H2-D1 H2-K1
GO:0002485	antigen processing and presentation of endogenous peptide antigen via MHC class I via ER pathway, TAP-dependent	2	2	0.33	0.0260	H2-D1 H2-K1
GO:0002486	antigen processing and presentation of endogenous peptide antigen via MHC class I via ER pathway, TAP-independent	2	2	0.33	0.0260	H2-D1 H2-K1
GO:0002519	natural killer cell tolerance induction	2	2	0.33	0.0260	H2-D1 H2-K1
GO:0002686	negative regulation of leukocyte migration	2	2	0.33	0.0260	Akt1 Apod
GO:0002727	regulation of natural killer cell cytokine production	2	2	0.33	0.0260	H2-D1 H2-K1
GO:0002729	positive regulation of natural killer cell cytokine production	2	2	0.33	0.0260	H2-D1 H2-K1
GO:0006536	glutamate metabolic process	2	2	0.33	0.0260	Gad1 Gad2
GO:0006538	glutamate catabolic process	2	2	0.33	0.0260	Gad1 Gad2
GO:0006626	protein targeting to mitochondrion	2	2	0.33	0.0260	Cdkn2a Srebf1
GO:0007413	axonal fasciculation	2	2	0.33	0.0260	Cdk5r1 Ptprz1
GO:0008038	neuron recognition	2	2	0.33	0.0260	Cdk5r1 Ptprz1
GO:0009064	glutamine family amino acid metabolic process	2	2	0.33	0.0260	Gad1 Gad2
GO:0009065	glutamine family amino acid catabolic process	2	2	0.33	0.0260	Gad1 Gad2
GO:0030575	nuclear body organization	2	2	0.33	0.0260	Cdkn2a Neat1
GO:0032616	interleukin-13 production	2	2	0.33	0.0260	H2-D1 H2-K1
GO:0032639	TRAIL production	2	2	0.33	0.0260	H2-D1 H2-K1
GO:0032656	regulation of interleukin-13 production	2	2	0.33	0.0260	H2-D1 H2-K1
GO:0032679	regulation of TRAIL production	2	2	0.33	0.0260	H2-D1 H2-K1
GO:0032736	positive regulation of interleukin-13 production	2	2	0.33	0.0260	H2-D1 H2-K1
GO:0032759	positive regulation of TRAIL production	2	2	0.33	0.0260	H2-D1 H2-K1
GO:0032817	regulation of natural killer cell proliferation	2	2	0.33	0.0260	H2-D1 H2-K1
GO:0032819	positive regulation of natural killer cell proliferation	2	2	0.33	0.0260	H2-D1 H2-K1
GO:0034405	response to fluid shear stress	2	2	0.33	0.0260	Akt1 Klf4
GO:0035740	CD8-positive, alpha-beta T cell proliferation	2	2	0.33	0.0260	H2-D1 H2-K1
GO:0042270	protection from natural killer cell mediated cytotoxicity	2	2	0.33	0.0260	H2-D1 H2-K1
GO:0042789	mRNA transcription by RNA polymerase II	2	2	0.33	0.0260	Srebf1 Stat3
GO:0045736	negative regulation of cyclin-dependent protein serine/threonine kinase activity	2	2	0.33	0.0260	Cdkn1a Cdkn2a
GO:0070444	oligodendrocyte progenitor proliferation	2	2	0.33	0.0260	Cdh2 Ptprz1
GO:0070445	regulation of oligodendrocyte progenitor proliferation	2	2	0.33	0.0260	Cdh2 Ptprz1
GO:0070778	L-aspartate transmembrane transport	2	2	0.33	0.0260	Slc1a2 Slc1a3
GO:0071676	negative regulation of mononuclear cell migration	2	2	0.33	0.0260	Akt1 Apod
GO:0090402	oncogene-induced cell senescence	2	2	0.33	0.0260	Cdkn1a Cdkn2a
GO:0097479	synaptic vesicle localization	2	2	0.33	0.0260	Cdh2 Slc2a4
GO:0106030	neuron projection fasciculation	2	2	0.33	0.0260	Cdk5r1 Ptprz1
GO:0140009	L-aspartate import across plasma membrane	2	2	0.33	0.0260	Slc1a2 Slc1a3
GO:1901606	alpha-amino acid catabolic process	2	2	0.33	0.0260	Gad1 Gad2
GO:1902600	proton transmembrane transport	2	2	0.33	0.0260	Atp1a2 Slc17a7
GO:1903214	regulation of protein targeting to mitochondrion	2	2	0.33	0.0260	Cdkn2a Srebf1
GO:1903747	regulation of establishment of protein localization to mitochondrion	2	2	0.33	0.0260	Cdkn2a Srebf1
GO:1904030	negative regulation of cyclin-dependent protein kinase activity	2	2	0.33	0.0260	Cdkn1a Cdkn2a
GO:1990542	mitochondrial transmembrane transport	2	2	0.33	0.0260	Akt1 Slc1a3
GO:2000402	negative regulation of lymphocyte migration	2	2	0.33	0.0260	Akt1 Apod
GO:2000564	regulation of CD8-positive, alpha-beta T cell proliferation	2	2	0.33	0.0260	H2-D1 H2-K1
GO:2000566	positive regulation of CD8-positive, alpha-beta T cell proliferation	2	2	0.33	0.0260	H2-D1 H2-K1
GO:2001187	positive regulation of CD8-positive, alpha-beta T cell activation	2	2	0.33	0.0260	H2-D1 H2-K1
GO:0003333	amino acid transmembrane transport	8	4	1.3	0.0264	Gfap Slc17a7 Slc1a2 Slc1a3
GO:0015807	L-amino acid transport	8	4	1.3	0.0264	Slc17a7 Slc1a2 Slc1a3 Slc32a1
GO:0032091	negative regulation of protein binding	8	4	1.3	0.0264	Akt1 B2m Cdkn1a Cdkn2a
GO:0006913	nucleocytoplasmic transport	20	7	3.25	0.0281	Akt1 Apod Cdkn1a Cdkn2a Ifi27 Pik3r1 Stat3
GO:0051169	nuclear transport	20	7	3.25	0.0281	Akt1 Apod Cdkn1a Cdkn2a Ifi27 Pik3r1 Stat3
GO:0033157	regulation of intracellular protein transport	16	6	2.6	0.0299	Apod Cdk5r1 Cdkn2a Ifi27 Pik3r1 Srebf1
GO:0006835	dicarboxylic acid transport	12	5	1.95	0.0301	Adora2a Gfap Slc17a7 Slc1a2 Slc1a3
GO:0033673	negative regulation of kinase activity	12	5	1.95	0.0301	Adora2a Akt1 Cdkn1a Cdkn2a Irs2
GO:0099504	synaptic vesicle cycle	12	5	1.95	0.0301	Cdh2 Cdk5r1 Slc17a7 Slc2a4 Slc32a1
GO:0046907	intracellular transport	34	10	5.53	0.0306	Akt1 Apod Cdk5r1 Cdkn1a Cdkn2a Gfap Ifi27 Pik3r1 Srebf1 Stat3
GO:0000079	regulation of cyclin-dependent protein serine/threonine kinase activity	5	3	0.81	0.0320	Akt1 Cdkn1a Cdkn2a
GO:0006820	monoatomic anion transport	5	3	0.81	0.0320	Slc17a7 Slc1a2 Slc1a3
GO:0036037	CD8-positive, alpha-beta T cell activation	5	3	0.81	0.0320	H2-D1 H2-K1 Tox
GO:0098926	postsynaptic signal transduction	5	3	0.81	0.0320	Cdk5r1 Ly6c1 Stat3
GO:1903533	regulation of protein targeting	5	3	0.81	0.0320	Cdk5r1 Cdkn2a Srebf1
GO:1904029	regulation of cyclin-dependent protein kinase activity	5	3	0.81	0.0320	Akt1 Cdkn1a Cdkn2a
GO:0007162	negative regulation of cell adhesion	25	8	4.07	0.0327	Adora2a Akt1 Apod Cdkn2a Ctla4 Klf4 Pik3r1 Ptprz1
GO:0071705	nitrogen compound transport	66	16	10.74	0.0391	Adora2a Akt1 Apod Cdk5r1 Cdkn1a Cdkn2a Gfap Ifi27 Irs2 Pik3r1 Slc17a7 Slc1a2 Slc1a3 Slc32a1 Srebf1 Stat3
GO:0032386	regulation of intracellular transport	17	6	2.77	0.0405	Apod Cdk5r1 Cdkn2a Ifi27 Pik3r1 Srebf1
GO:0009913	epidermal cell differentiation	9	4	1.46	0.0418	Cdkn1a Cdkn2a Fgfr3 Klf4
GO:0035019	somatic stem cell population maintenance	9	4	1.46	0.0418	Cdkn2a Fgfr3 Klf4 Stat3
GO:0015800	acidic amino acid transport	13	5	2.12	0.0429	Adora2a Slc17a7 Slc1a2 Slc1a3 Slc32a1
GO:0051348	negative regulation of transferase activity	13	5	2.12	0.0429	Adora2a Akt1 Cdkn1a Cdkn2a Irs2
GO:0099003	vesicle-mediated transport in synapse	13	5	2.12	0.0429	Cdh2 Cdk5r1 Slc17a7 Slc2a4 Slc32a1

## Sheet: Astrocyte_decreasing
GO.ID	Term	Annotated	Significant	Expected	Fisher	genes
GO:0048568	embryonic organ development	22	9	3.65	0.0042	Egfr Gja1 Igf2 Pbx3 Rarres2 Sox11 Sox2 Sox9 Vcam1
GO:0032941	secretion by tissue	3	3	0.5	0.0044	Aqp4 Egfr Gja1
GO:0061029	eyelid development in camera-type eye	3	3	0.5	0.0044	Egfr Jun Sox11
GO:0009889	regulation of biosynthetic process	141	32	23.42	0.0056	Apln Aqp4 Bst2 Cat Cldn5 Clu Crym Csf1r Drd2 Egfr Elovl5 Gapdh Gja1 Igf2 Ighm Jun Mog Nr2e1 Ogt Olig1 Pbx3 Rbm39 Reln Sirt6 Sirt7 Sod2 Son Sox11 Sox2 Sox9 Sulf2 Syt11
GO:0031326	regulation of cellular biosynthetic process	141	32	23.42	0.0056	Apln Aqp4 Bst2 Cat Cldn5 Clu Crym Csf1r Drd2 Egfr Elovl5 Gapdh Gja1 Igf2 Ighm Jun Mog Nr2e1 Ogt Olig1 Pbx3 Rbm39 Reln Sirt6 Sirt7 Sod2 Son Sox11 Sox2 Sox9 Sulf2 Syt11
GO:0003014	renal system process	6	4	1	0.0079	Aqp4 Drd2 Gja1 Sulf2
GO:0031333	negative regulation of protein-containing complex assembly	6	4	1	0.0079	Clu Sox9 Stmn2 Syt11
GO:0010468	regulation of gene expression	139	31	23.09	0.0100	Apln Aqp4 Bst2 Cat Cldn5 Clu Crym Csf1r Drd2 Egfr Gapdh Gja1 Igf2 Ighm Jun Mog Nr2e1 Ogt Olig1 Pbx3 Rbm39 Reln Sirt6 Sirt7 Sod2 Son Sox11 Sox2 Sox9 Sulf2 Syt11
GO:0031323	regulation of cellular metabolic process	164	35	27.24	0.0103	Apln Aqp4 Bst2 Cat Cldn5 Clu Crym Csf1r Drd2 Egfr Elovl5 Gapdh Ghr Gja1 Igf2 Ighm Jun Mog Nr2e1 Ogt Olig1 Pbx3 Rarres2 Rbm39 Reln Sirt6 Sirt7 Sod2 Son Sox11 Sox2 Sox9 Sulf2 Syt11 Thbs4
GO:0010556	regulation of macromolecule biosynthetic process	140	31	23.25	0.0115	Apln Aqp4 Bst2 Cat Cldn5 Clu Crym Csf1r Drd2 Egfr Gapdh Gja1 Igf2 Ighm Jun Mog Nr2e1 Ogt Olig1 Pbx3 Rbm39 Reln Sirt6 Sirt7 Sod2 Son Sox11 Sox2 Sox9 Sulf2 Syt11
GO:0001503	ossification	21	8	3.49	0.0120	Csf1r Gja1 Gpm6b Igf2 Sirt7 Sox11 Sox2 Sox9
GO:0003073	regulation of systemic arterial blood pressure	10	5	1.66	0.0136	Apln Drd2 Gja1 Rarres2 Sod2
GO:0030278	regulation of ossification	10	5	1.66	0.0136	Csf1r Gja1 Gpm6b Sox11 Sox9
GO:0060255	regulation of macromolecule metabolic process	161	34	26.74	0.0160	Apln Aqp4 Bst2 Cat Cldn5 Clu Crym Csf1r Drd2 Egfr Gapdh Ghr Gja1 Igf2 Ighm Jun Mog Nr2e1 Ogt Olig1 Pbx3 Rarres2 Rbm39 Reln Sirt6 Sirt7 Sod2 Son Sox11 Sox2 Sox9 Sulf2 Syt11 Thbs4
GO:0021885	forebrain cell migration	7	4	1.16	0.0162	Drd2 Egfr Nr2e1 Reln
GO:0021987	cerebral cortex development	7	4	1.16	0.0162	Egfr Nr2e1 Reln Sox2
GO:0022029	telencephalon cell migration	7	4	1.16	0.0162	Drd2 Egfr Nr2e1 Reln
GO:0030500	regulation of bone mineralization	7	4	1.16	0.0162	Csf1r Gja1 Gpm6b Sox9
GO:0042310	vasoconstriction	7	4	1.16	0.0162	Acta2 Apln Egfr Gja1
GO:0048565	digestive tract development	7	4	1.16	0.0162	Egfr Rarres2 Sox11 Sox9
GO:0071248	cellular response to metal ion	7	4	1.16	0.0162	Egfr Jun Sox2 Syt11
GO:0055123	digestive system development	11	5	1.83	0.0218	Egfr Igf2 Rarres2 Sox11 Sox9
GO:0001649	osteoblast differentiation	15	6	2.49	0.0236	Gja1 Igf2 Sirt7 Sox11 Sox2 Sox9
GO:0019827	stem cell population maintenance	15	6	2.49	0.0236	Nr2e1 Ogt Sirt6 Sox2 Sox9 Tpt1
GO:0042176	regulation of protein catabolic process	15	6	2.49	0.0236	Clu Egfr Gja1 Ogt Sirt6 Sox9
GO:0046887	positive regulation of hormone secretion	15	6	2.49	0.0236	Apln Drd2 Egfr Gja1 Sirt6 Sox11
GO:0019222	regulation of metabolic process	171	35	28.4	0.0253	Apln Aqp4 Bst2 Cat Cldn5 Clu Crym Csf1r Drd2 Egfr Elovl5 Gapdh Ghr Gja1 Igf2 Ighm Jun Mog Nr2e1 Ogt Olig1 Pbx3 Rarres2 Rbm39 Reln Sirt6 Sirt7 Sod2 Son Sox11 Sox2 Sox9 Sulf2 Syt11 Thbs4
GO:0003008	system process	83	20	13.79	0.0256	Acta2 Apln Aqp4 Cldn5 Crym Dpp6 Drd2 Egfr Gja1 Igf2 Jun Nr2e1 Pbx3 Rarres2 Reln Sod2 Sox2 Sox9 Sulf2 Syt11
GO:0001654	eye development	28	9	4.65	0.0258	Drd2 Egfr Gja1 Jun Nr2e1 Pbx3 Sox11 Sox2 Sox9
GO:0000375	RNA splicing, via transesterification reactions	2	2	0.33	0.0271	Rbm39 Son
GO:0000377	RNA splicing, via transesterification reactions with bulged adenosine as nucleophile	2	2	0.33	0.0271	Rbm39 Son
GO:0000398	mRNA splicing, via spliceosome	2	2	0.33	0.0271	Rbm39 Son
GO:0001976	nervous system process involved in regulation of systemic arterial blood pressure	2	2	0.33	0.0271	Drd2 Sod2
GO:0002029	desensitization of G protein-coupled receptor signaling pathway	2	2	0.33	0.0271	Apln Drd2
GO:0002031	G protein-coupled receptor internalization	2	2	0.33	0.0271	Apln Drd2
GO:0002063	chondrocyte development	2	2	0.33	0.0271	Sox9 Sulf2
GO:0003094	glomerular filtration	2	2	0.33	0.0271	Gja1 Sulf2
GO:0006397	mRNA processing	2	2	0.33	0.0271	Rbm39 Son
GO:0010526	retrotransposon silencing	2	2	0.33	0.0271	Sirt6 Sirt7
GO:0014046	dopamine secretion	2	2	0.33	0.0271	Drd2 Syt11
GO:0014059	regulation of dopamine secretion	2	2	0.33	0.0271	Drd2 Syt11
GO:0021772	olfactory bulb development	2	2	0.33	0.0271	Csf1r Nr2e1
GO:0022401	negative adaptation of signaling pathway	2	2	0.33	0.0271	Apln Drd2
GO:0023058	adaptation of signaling pathway	2	2	0.33	0.0271	Apln Drd2
GO:0032196	transposition	2	2	0.33	0.0271	Sirt6 Sirt7
GO:0032197	retrotransposition	2	2	0.33	0.0271	Sirt6 Sirt7
GO:0033602	negative regulation of dopamine secretion	2	2	0.33	0.0271	Drd2 Syt11
GO:0042403	thyroid hormone metabolic process	2	2	0.33	0.0271	Crym Reln
GO:0042472	inner ear morphogenesis	2	2	0.33	0.0271	Sox2 Sox9
GO:0048024	regulation of mRNA splicing, via spliceosome	2	2	0.33	0.0271	Rbm39 Son
GO:0050684	regulation of mRNA processing	2	2	0.33	0.0271	Rbm39 Son
GO:0051148	negative regulation of muscle cell differentiation	2	2	0.33	0.0271	Csf1r Igf2
GO:0061098	positive regulation of protein tyrosine kinase activity	2	2	0.33	0.0271	Csf1r Reln
GO:0061517	macrophage proliferation	2	2	0.33	0.0271	Clu Csf1r
GO:0061518	microglial cell proliferation	2	2	0.33	0.0271	Clu Csf1r
GO:0097205	renal filtration	2	2	0.33	0.0271	Gja1 Sulf2
GO:0097237	cellular response to toxic substance	2	2	0.33	0.0271	Cat Sod2
GO:0098754	detoxification	2	2	0.33	0.0271	Cat Sod2
GO:0098801	regulation of renal system process	2	2	0.33	0.0271	Drd2 Gja1
GO:0098869	cellular oxidant detoxification	2	2	0.33	0.0271	Cat Sod2
GO:1902459	positive regulation of stem cell population maintenance	2	2	0.33	0.0271	Ogt Sirt6
GO:1902732	positive regulation of chondrocyte proliferation	2	2	0.33	0.0271	Sirt6 Sox9
GO:1903428	positive regulation of reactive oxygen species biosynthetic process	2	2	0.33	0.0271	Ogt Sod2
GO:1990748	cellular detoxification	2	2	0.33	0.0271	Cat Sod2
GO:0030282	bone mineralization	8	4	1.33	0.0284	Csf1r Gja1 Gpm6b Sox9
GO:0070167	regulation of biomineral tissue development	8	4	1.33	0.0284	Csf1r Gja1 Gpm6b Sox9
GO:0071241	cellular response to inorganic substance	8	4	1.33	0.0284	Egfr Jun Sox2 Syt11
GO:0021543	pallium development	12	5	1.99	0.0327	Csf1r Egfr Nr2e1 Reln Sox2
GO:0090277	positive regulation of peptide hormone secretion	12	5	1.99	0.0327	Apln Drd2 Egfr Gja1 Sirt6
GO:0050878	regulation of body fluid levels	16	6	2.66	0.0330	Apln Aqp4 Cd9 Drd2 Egfr Gja1
GO:0098727	maintenance of cell number	16	6	2.66	0.0330	Nr2e1 Ogt Sirt6 Sox2 Sox9 Tpt1
GO:0006111	regulation of gluconeogenesis	5	3	0.83	0.0339	Ogt Sirt6 Sirt7
GO:0006575	cellular modified amino acid metabolic process	5	3	0.83	0.0339	Aldh1l1 Crym Reln
GO:0007589	body fluid secretion	5	3	0.83	0.0339	Aqp4 Egfr Gja1
GO:0021795	cerebral cortex cell migration	5	3	0.83	0.0339	Egfr Nr2e1 Reln
GO:0032434	regulation of proteasomal ubiquitin-dependent protein catabolic process	5	3	0.83	0.0339	Clu Ogt Sirt6
GO:0032922	circadian regulation of gene expression	5	3	0.83	0.0339	Drd2 Ogt Sirt6
GO:0046686	response to cadmium ion	5	3	0.83	0.0339	Egfr Jun Sox2
GO:0071276	cellular response to cadmium ion	5	3	0.83	0.0339	Egfr Jun Sox2
GO:0051252	regulation of RNA metabolic process	91	21	15.12	0.0361	Apln Cat Clu Crym Drd2 Egfr Igf2 Jun Nr2e1 Ogt Olig1 Pbx3 Rbm39 Reln Sirt6 Sirt7 Sod2 Son Sox11 Sox2 Sox9
GO:0030182	neuron differentiation	75	18	12.46	0.0378	Clu Csf1r Drd2 Egfr Gja1 Gpm6b Jun Nr2e1 Olig1 Pbx3 Reln Sod2 Sox11 Sox2 Sox9 Stmn2 Thbs4 Vcam1
GO:0048880	sensory system development	30	9	4.98	0.0406	Drd2 Egfr Gja1 Jun Nr2e1 Pbx3 Sox11 Sox2 Sox9
GO:0150063	visual system development	30	9	4.98	0.0406	Drd2 Egfr Gja1 Jun Nr2e1 Pbx3 Sox11 Sox2 Sox9
GO:0016070	RNA metabolic process	92	21	15.28	0.0410	Apln Cat Clu Crym Drd2 Egfr Igf2 Jun Nr2e1 Ogt Olig1 Pbx3 Rbm39 Reln Sirt6 Sirt7 Sod2 Son Sox11 Sox2 Sox9
GO:0007423	sensory organ development	35	10	5.81	0.0429	Drd2 Egfr Gja1 Jun Nr2e1 Olig1 Pbx3 Sox11 Sox2 Sox9
GO:0010817	regulation of hormone levels	35	10	5.81	0.0429	Apln Crym Drd2 Egfr Ghr Gja1 Igf2 Reln Sirt6 Sox11
GO:0019219	regulation of nucleobase-containing compound metabolic process	98	22	16.28	0.0432	Apln Cat Clu Crym Drd2 Egfr Gja1 Igf2 Jun Nr2e1 Ogt Olig1 Pbx3 Rbm39 Reln Sirt6 Sirt7 Sod2 Son Sox11 Sox2 Sox9
GO:0050678	regulation of epithelial cell proliferation	45	12	7.47	0.0447	Apln Drd2 Egfr Gja1 Igf2 Jun Sirt6 Sox11 Sox2 Sox9 Sulf2 Thbs4
GO:0006094	gluconeogenesis	9	4	1.49	0.0448	Gapdh Ogt Sirt6 Sirt7
GO:0019319	hexose biosynthetic process	9	4	1.49	0.0448	Gapdh Ogt Sirt6 Sirt7
GO:0031214	biomineral tissue development	9	4	1.49	0.0448	Csf1r Gja1 Gpm6b Sox9
GO:0046364	monosaccharide biosynthetic process	9	4	1.49	0.0448	Gapdh Ogt Sirt6 Sirt7
GO:1904375	regulation of protein localization to cell periphery	9	4	1.49	0.0448	Dpp6 Egfr Ogt Sirt6
GO:0002793	positive regulation of peptide secretion	13	5	2.16	0.0466	Apln Drd2 Egfr Gja1 Sirt6
GO:0065008	regulation of biological quality	116	25	19.27	0.0479	Acta2 Apln Aqp4 Cd9 Cldn5 Clu Crym Csf1r Dpp6 Drd2 Egfr Gapdh Ghr Gja1 Gpm6b Igf2 Jun Nr2e1 Ogt Rarres2 Reln Sirt6 Sod2 Sox11 Syt11

## Sheet: Microglia_increasing
GO.ID	Term	Annotated	Significant	Expected	Fisher	genes
GO:0002474	antigen processing and presentation of peptide antigen via MHC class I	4	4	0.65	0.00063	B2m Fcgr3 H2-D1 H2-K1
GO:0002478	antigen processing and presentation of exogenous peptide antigen	4	4	0.65	0.00063	B2m Fcgr3 H2-D1 H2-K1
GO:0019884	antigen processing and presentation of exogenous antigen	4	4	0.65	0.00063	B2m Fcgr3 H2-D1 H2-K1
GO:0048002	antigen processing and presentation of peptide antigen	4	4	0.65	0.00063	B2m Fcgr3 H2-D1 H2-K1
GO:0015849	organic acid transport	22	9	3.58	0.00363	Adora2a Akt1 Gfap Il1a Irs2 Myc Slc17a7 Slc1a2 Slc32a1
GO:0046942	carboxylic acid transport	22	9	3.58	0.00363	Adora2a Akt1 Gfap Il1a Irs2 Myc Slc17a7 Slc1a2 Slc32a1
GO:0001788	antibody-dependent cellular cytotoxicity	3	3	0.49	0.00408	Fcgr3 H2-D1 H2-K1
GO:0002428	antigen processing and presentation of peptide antigen via MHC class Ib	3	3	0.49	0.00408	B2m H2-D1 H2-K1
GO:0002475	antigen processing and presentation via MHC class Ib	3	3	0.49	0.00408	B2m H2-D1 H2-K1
GO:0002477	antigen processing and presentation of exogenous peptide antigen via MHC class Ib	3	3	0.49	0.00408	B2m H2-D1 H2-K1
GO:0002483	antigen processing and presentation of endogenous peptide antigen	3	3	0.49	0.00408	B2m H2-D1 H2-K1
GO:0019883	antigen processing and presentation of endogenous antigen	3	3	0.49	0.00408	B2m H2-D1 H2-K1
GO:0019885	antigen processing and presentation of endogenous peptide antigen via MHC class I	3	3	0.49	0.00408	B2m H2-D1 H2-K1
GO:0035723	interleukin-15-mediated signaling pathway	3	3	0.49	0.00408	Cd4 Jak1 Stat3
GO:0070672	response to interleukin-15	3	3	0.49	0.00408	Cd4 Jak1 Stat3
GO:0071350	cellular response to interleukin-15	3	3	0.49	0.00408	Cd4 Jak1 Stat3
GO:0015711	organic anion transport	24	9	3.91	0.00730	Adora2a Akt1 Gfap Il1a Irs2 Myc Slc17a7 Slc1a2 Slc32a1
GO:1903825	organic acid transmembrane transport	13	6	2.12	0.00955	Akt1 Gfap Irs2 Myc Slc17a7 Slc1a2
GO:1905039	carboxylic acid transmembrane transport	13	6	2.12	0.00955	Akt1 Gfap Irs2 Myc Slc17a7 Slc1a2
GO:0001794	type IIa hypersensitivity	4	3	0.65	0.01445	Fcgr3 H2-D1 H2-K1
GO:0001796	regulation of type IIa hypersensitivity	4	3	0.65	0.01445	Fcgr3 H2-D1 H2-K1
GO:0001798	positive regulation of type IIa hypersensitivity	4	3	0.65	0.01445	Fcgr3 H2-D1 H2-K1
GO:0001916	positive regulation of T cell mediated cytotoxicity	4	3	0.65	0.01445	B2m H2-D1 H2-K1
GO:0002445	type II hypersensitivity	4	3	0.65	0.01445	Fcgr3 H2-D1 H2-K1
GO:0002892	regulation of type II hypersensitivity	4	3	0.65	0.01445	Fcgr3 H2-D1 H2-K1
GO:0002894	positive regulation of type II hypersensitivity	4	3	0.65	0.01445	Fcgr3 H2-D1 H2-K1
GO:0016064	immunoglobulin mediated immune response	19	7	3.09	0.02084	C1qa C1qb C4b Fcgr3 H2-D1 H2-K1 Ighd
GO:0019724	B cell mediated immunity	19	7	3.09	0.02084	C1qa C1qb C4b Fcgr3 H2-D1 H2-K1 Ighd
GO:0006865	amino acid transport	15	6	2.44	0.02136	Adora2a Gfap Myc Slc17a7 Slc1a2 Slc32a1
GO:0002460	adaptive immune response based on somatic recombination of immune receptors built from immunoglobulin superfamily domains	33	10	5.37	0.02469	B2m C1qa C1qb C4b Cd4 Fcgr3 H2-D1 H2-K1 Ighd Stat3
GO:0019637	organophosphate metabolic process	24	8	3.91	0.02542	Agpat3 Aldoc Atp1a2 Mboat2 Myc Pik3r1 Pisd Stat3
GO:0001787	natural killer cell proliferation	2	2	0.33	0.02601	H2-D1 H2-K1
GO:0001813	regulation of antibody-dependent cellular cytotoxicity	2	2	0.33	0.02601	H2-D1 H2-K1
GO:0001815	positive regulation of antibody-dependent cellular cytotoxicity	2	2	0.33	0.02601	H2-D1 H2-K1
GO:0002370	natural killer cell cytokine production	2	2	0.33	0.02601	H2-D1 H2-K1
GO:0002476	antigen processing and presentation of endogenous peptide antigen via MHC class Ib	2	2	0.33	0.02601	H2-D1 H2-K1
GO:0002484	antigen processing and presentation of endogenous peptide antigen via MHC class I via ER pathway	2	2	0.33	0.02601	H2-D1 H2-K1
GO:0002485	antigen processing and presentation of endogenous peptide antigen via MHC class I via ER pathway, TAP-dependent	2	2	0.33	0.02601	H2-D1 H2-K1
GO:0002486	antigen processing and presentation of endogenous peptide antigen via MHC class I via ER pathway, TAP-independent	2	2	0.33	0.02601	H2-D1 H2-K1
GO:0002519	natural killer cell tolerance induction	2	2	0.33	0.02601	H2-D1 H2-K1
GO:0002727	regulation of natural killer cell cytokine production	2	2	0.33	0.02601	H2-D1 H2-K1
GO:0002729	positive regulation of natural killer cell cytokine production	2	2	0.33	0.02601	H2-D1 H2-K1
GO:0006536	glutamate metabolic process	2	2	0.33	0.02601	Gad1 Gad2
GO:0006538	glutamate catabolic process	2	2	0.33	0.02601	Gad1 Gad2
GO:0009064	glutamine family amino acid metabolic process	2	2	0.33	0.02601	Gad1 Gad2
GO:0009065	glutamine family amino acid catabolic process	2	2	0.33	0.02601	Gad1 Gad2
GO:0010918	positive regulation of mitochondrial membrane potential	2	2	0.33	0.02601	Akt1 Myc
GO:0032616	interleukin-13 production	2	2	0.33	0.02601	H2-D1 H2-K1
GO:0032639	TRAIL production	2	2	0.33	0.02601	H2-D1 H2-K1
GO:0032656	regulation of interleukin-13 production	2	2	0.33	0.02601	H2-D1 H2-K1
GO:0032679	regulation of TRAIL production	2	2	0.33	0.02601	H2-D1 H2-K1
GO:0032736	positive regulation of interleukin-13 production	2	2	0.33	0.02601	H2-D1 H2-K1
GO:0032759	positive regulation of TRAIL production	2	2	0.33	0.02601	H2-D1 H2-K1
GO:0032817	regulation of natural killer cell proliferation	2	2	0.33	0.02601	H2-D1 H2-K1
GO:0032819	positive regulation of natural killer cell proliferation	2	2	0.33	0.02601	H2-D1 H2-K1
GO:0034405	response to fluid shear stress	2	2	0.33	0.02601	Akt1 Klf4
GO:0035740	CD8-positive, alpha-beta T cell proliferation	2	2	0.33	0.02601	H2-D1 H2-K1
GO:0038154	interleukin-11-mediated signaling pathway	2	2	0.33	0.02601	Jak1 Stat3
GO:0042270	protection from natural killer cell mediated cytotoxicity	2	2	0.33	0.02601	H2-D1 H2-K1
GO:0042590	antigen processing and presentation of exogenous peptide antigen via MHC class I	2	2	0.33	0.02601	Fcgr3 H2-K1
GO:0060397	growth hormone receptor signaling pathway via JAK-STAT	2	2	0.33	0.02601	Jak1 Stat3
GO:0097011	cellular response to granulocyte macrophage colony-stimulating factor stimulus	2	2	0.33	0.02601	Akt1 Cd4
GO:0097012	response to granulocyte macrophage colony-stimulating factor	2	2	0.33	0.02601	Akt1 Cd4
GO:1901606	alpha-amino acid catabolic process	2	2	0.33	0.02601	Gad1 Gad2
GO:1902600	proton transmembrane transport	2	2	0.33	0.02601	Atp1a2 Slc17a7
GO:1903432	regulation of TORC1 signaling	2	2	0.33	0.02601	Akt1 Atm
GO:2000564	regulation of CD8-positive, alpha-beta T cell proliferation	2	2	0.33	0.02601	H2-D1 H2-K1
GO:2000566	positive regulation of CD8-positive, alpha-beta T cell proliferation	2	2	0.33	0.02601	H2-D1 H2-K1
GO:2001187	positive regulation of CD8-positive, alpha-beta T cell activation	2	2	0.33	0.02601	H2-D1 H2-K1
GO:0008654	phospholipid biosynthetic process	8	4	1.3	0.02637	Agpat3 Mboat2 Pik3r1 Pisd
GO:0090407	organophosphate biosynthetic process	16	6	2.6	0.02993	Agpat3 Mboat2 Myc Pik3r1 Pisd Stat3
GO:0031345	negative regulation of cell projection organization	12	5	1.95	0.03006	Akt1 B2m Gfap H2-D1 H2-K1
GO:0043583	ear development	12	5	1.95	0.03006	C1qb Fgfr3 H2-K1 Mcm2 Myc
GO:0002524	hypersensitivity	5	3	0.81	0.03197	Fcgr3 H2-D1 H2-K1
GO:0002717	positive regulation of natural killer cell mediated immunity	5	3	0.81	0.03197	H2-D1 H2-K1 Lag3
GO:0002866	positive regulation of acute inflammatory response to antigenic stimulus	5	3	0.81	0.03197	Fcgr3 H2-D1 H2-K1
GO:0002883	regulation of hypersensitivity	5	3	0.81	0.03197	Fcgr3 H2-D1 H2-K1
GO:0002885	positive regulation of hypersensitivity	5	3	0.81	0.03197	Fcgr3 H2-D1 H2-K1
GO:0031102	neuron projection regeneration	5	3	0.81	0.03197	Gfap Igf1r Klf4
GO:0045954	positive regulation of natural killer cell mediated cytotoxicity	5	3	0.81	0.03197	H2-D1 H2-K1 Lag3
GO:0060396	growth hormone receptor signaling pathway	5	3	0.81	0.03197	Jak1 Pik3r1 Stat3
GO:0060416	response to growth hormone	5	3	0.81	0.03197	Jak1 Pik3r1 Stat3
GO:0071378	cellular response to growth hormone stimulus	5	3	0.81	0.03197	Jak1 Pik3r1 Stat3
GO:2000191	regulation of fatty acid transport	5	3	0.81	0.03197	Akt1 Il1a Irs2
GO:0032760	positive regulation of tumor necrosis factor production	17	6	2.77	0.04053	Fcgr3 H2-D1 H2-K1 Il1a Pik3r1 Stat3
GO:0045637	regulation of myeloid cell differentiation	17	6	2.77	0.04053	B2m Cd4 Fgfr3 Myc Pik3r1 Stat3
GO:1903557	positive regulation of tumor necrosis factor superfamily cytokine production	17	6	2.77	0.04053	Fcgr3 H2-D1 H2-K1 Il1a Pik3r1 Stat3
GO:0010977	negative regulation of neuron projection development	9	4	1.46	0.04180	B2m Gfap H2-D1 H2-K1
GO:0019882	antigen processing and presentation	9	4	1.46	0.04180	B2m Fcgr3 H2-D1 H2-K1
GO:0032890	regulation of organic acid transport	9	4	1.46	0.04180	Adora2a Akt1 Il1a Irs2
GO:0035019	somatic stem cell population maintenance	9	4	1.46	0.04180	Fgfr3 Klf4 Myc Stat3
GO:0046324	regulation of glucose import	9	4	1.46	0.04180	Akt1 Irs2 Myc Slc1a2
GO:0002449	lymphocyte mediated immunity	31	9	5.04	0.04396	B2m C1qa C1qb C4b Fcgr3 H2-D1 H2-K1 Ighd Lag3
GO:0022407	regulation of cell-cell adhesion	46	12	7.48	0.04519	Adora2a Akt1 B2m Cd4 H2-D1 H2-K1 Il1a Jak1 Klf4 Lag3 Pik3r1 Vcam1

## Sheet: Microglia_decreasing
GO.ID	Term	Annotated	Significant	Expected	Fisher	genes
GO:0051493	regulation of cytoskeleton organization	16	8	2.66	0.0015	Cd47 Cdk5r1 Cfl1 Csf1r Gja1 Gpm6b Pecam1 Stmn2
GO:0016043	cellular component organization	160	36	26.58	0.0022	Alcam Apln Aqp4 Btg2 C3 Cd47 Cd9 Cdk5r1 Cfl1 Cldn5 Clu Cma1 Cnn3 Csf1r Dcx Drd2 Gapdh Gja1 Gpm6b Grn Igf1 Ighm Il7r Itgam Jun Klk6 Map1lc3a Ms4a1 Ogt Pecam1 Ppargc1a Ptges3 Sod2 Son Stmn2 Thbs4
GO:0071840	cellular component organization or biogenesis	160	36	26.58	0.0022	Alcam Apln Aqp4 Btg2 C3 Cd47 Cd9 Cdk5r1 Cfl1 Cldn5 Clu Cma1 Cnn3 Csf1r Dcx Drd2 Gapdh Gja1 Gpm6b Grn Igf1 Ighm Il7r Itgam Jun Klk6 Map1lc3a Ms4a1 Ogt Pecam1 Ppargc1a Ptges3 Sod2 Son Stmn2 Thbs4
GO:0006612	protein targeting to membrane	3	3	0.5	0.0044	Cdk5r1 Itgam Ogt
GO:0032272	negative regulation of protein polymerization	3	3	0.5	0.0044	Cfl1 Pecam1 Stmn2
GO:0043403	skeletal muscle tissue regeneration	3	3	0.5	0.0044	Cd9 Gja1 Igf1
GO:0045745	positive regulation of G protein-coupled receptor signaling pathway	3	3	0.5	0.0044	C3 Drd2 Klk6
GO:0090313	regulation of protein targeting to membrane	3	3	0.5	0.0044	Cdk5r1 Itgam Ogt
GO:1905288	vascular associated smooth muscle cell apoptotic process	3	3	0.5	0.0044	Gapdh Igf1 Sod2
GO:1905459	regulation of vascular associated smooth muscle cell apoptotic process	3	3	0.5	0.0044	Gapdh Igf1 Sod2
GO:0048666	neuron development	63	18	10.46	0.0050	Alcam Btg2 C3 Cdk5r1 Cfl1 Clu Csf1r Dcx Drd2 Gja1 Gpm6b Grn Jun Klk6 Pbx3 Sod2 Stmn2 Thbs4
GO:0032956	regulation of actin cytoskeleton organization	15	7	2.49	0.0052	Cd47 Cdk5r1 Cfl1 Csf1r Gja1 Gpm6b Pecam1
GO:0032535	regulation of cellular component size	12	6	1.99	0.0066	Aqp4 Cfl1 Dcx Il7r Ogt Pecam1
GO:1902903	regulation of supramolecular fiber organization	12	6	1.99	0.0066	Cd47 Cfl1 Clu Gja1 Pecam1 Stmn2
GO:0007010	cytoskeleton organization	36	12	5.98	0.0067	Cd47 Cdk5r1 Cfl1 Cnn3 Csf1r Dcx Gapdh Gja1 Gpm6b Pecam1 Son Stmn2
GO:0034330	cell junction organization	41	13	6.81	0.0076	C3 Cd9 Cdk5r1 Cfl1 Cldn5 Csf1r Drd2 Gja1 Gpm6b Grn Itgam Ogt Pecam1
GO:0009653	anatomical structure morphogenesis	108	26	17.94	0.0077	Alcam Apln C3 Cd47 Cd9 Cdk5r1 Cfl1 Cldn5 Clu Cma1 Csf1r Dcx Drd2 Gamt Gja1 Grn Igf1 Ighm Il7r Jun Nfic Pbx3 Pecam1 Ppargc1a Sox11 Thbs4
GO:0050821	protein stabilization	9	5	1.49	0.0078	Clu Gapdh Grn Igf1 Ptges3
GO:0006605	protein targeting	6	4	1	0.0079	Cdk5r1 Clu Itgam Ogt
GO:0008277	regulation of G protein-coupled receptor signaling pathway	6	4	1	0.0079	Apln C3 Drd2 Klk6
GO:0031333	negative regulation of protein-containing complex assembly	6	4	1	0.0079	Cfl1 Clu Pecam1 Stmn2
GO:0022008	neurogenesis	92	23	15.28	0.0085	Alcam Btg2 C3 Cd9 Cdk5r1 Cfl1 Clu Csf1r Dcx Drd2 Gja1 Gpm6b Grn Igf1 Itgam Jun Klk6 Opalin Pbx3 Sod2 Sox11 Stmn2 Thbs4
GO:0090066	regulation of anatomical structure size	25	9	4.15	0.0115	Apln Aqp4 Cfl1 Dcx Gja1 Il7r Ogt Pecam1 Sod2
GO:0007017	microtubule-based process	17	7	2.82	0.0118	Aqp4 Cdk5r1 Cfl1 Dcx Gapdh Son Stmn2
GO:1904705	regulation of vascular associated smooth muscle cell proliferation	10	5	1.66	0.0136	Apln Igf1 Jun Ppargc1a Sod2
GO:1990874	vascular associated smooth muscle cell proliferation	10	5	1.66	0.0136	Apln Igf1 Jun Ppargc1a Sod2
GO:0000902	cell morphogenesis	39	12	6.48	0.0139	Alcam Cdk5r1 Cfl1 Clu Csf1r Dcx Drd2 Gja1 Ighm Il7r Pecam1 Thbs4
GO:0000910	cytokinesis	4	3	0.66	0.0153	Cfl1 Drd2 Son
GO:0032271	regulation of protein polymerization	4	3	0.66	0.0153	Cfl1 Pecam1 Stmn2
GO:0042246	tissue regeneration	4	3	0.66	0.0153	Cd9 Gja1 Igf1
GO:0090150	establishment of protein localization to membrane	4	3	0.66	0.0153	Cdk5r1 Itgam Ogt
GO:0031175	neuron projection development	54	15	8.97	0.0157	Alcam Btg2 Cdk5r1 Cfl1 Clu Csf1r Dcx Drd2 Gja1 Gpm6b Grn Jun Klk6 Stmn2 Thbs4
GO:0034249	negative regulation of amide metabolic process	7	4	1.16	0.0162	Btg2 Clu Gapdh Igf1
GO:1902904	negative regulation of supramolecular fiber organization	7	4	1.16	0.0162	Cfl1 Clu Pecam1 Stmn2
GO:0000226	microtubule cytoskeleton organization	14	6	2.33	0.0162	Cdk5r1 Cfl1 Dcx Gapdh Son Stmn2
GO:0030036	actin cytoskeleton organization	22	8	3.65	0.0164	Cd47 Cdk5r1 Cfl1 Cnn3 Csf1r Gja1 Gpm6b Pecam1
GO:0032970	regulation of actin filament-based process	18	7	2.99	0.0169	Cd47 Cdk5r1 Cfl1 Csf1r Gja1 Gpm6b Pecam1
GO:0030182	neuron differentiation	75	19	12.46	0.0172	Alcam Btg2 C3 Cdk5r1 Cfl1 Clu Csf1r Dcx Drd2 Gja1 Gpm6b Grn Jun Klk6 Pbx3 Sod2 Sox11 Stmn2 Thbs4
GO:0048856	anatomical structure development	188	38	31.23	0.0185	Alcam Apln Btg2 C3 Cd47 Cd9 Cdk5r1 Cfl1 Cldn5 Clu Cma1 Csf1r Dcx Drd2 Gamt Gapdh Gja1 Gpm6b Grn Igf1 Ighm Il7r Itgam Jun Klk6 Ms4a1 Nfic Ogt Opalin Pbx3 Pecam1 Ppargc1a Ptges3 Sod2 Sox11 Stmn2 Thbs4 Tpt1
GO:0048812	neuron projection morphogenesis	27	9	4.48	0.0201	Alcam Cdk5r1 Cfl1 Clu Csf1r Dcx Drd2 Gja1 Thbs4
GO:0007399	nervous system development	109	25	18.11	0.0201	Alcam Btg2 C3 Cd9 Cdk5r1 Cfl1 Cldn5 Clu Csf1r Dcx Drd2 Gja1 Gpm6b Grn Igf1 Itgam Jun Klk6 Ogt Opalin Pbx3 Sod2 Sox11 Stmn2 Thbs4
GO:0007015	actin filament organization	11	5	1.83	0.0218	Cd47 Cfl1 Cnn3 Gja1 Pecam1
GO:0008361	regulation of cell size	11	5	1.83	0.0218	Aqp4 Cfl1 Dcx Il7r Ogt
GO:0006996	organelle organization	82	20	13.62	0.0222	Cd47 Cdk5r1 Cfl1 Cnn3 Csf1r Dcx Gapdh Gja1 Gpm6b Grn Igf1 Jun Map1lc3a Ogt Pecam1 Ppargc1a Ptges3 Sod2 Son Stmn2
GO:0045807	positive regulation of endocytosis	19	7	3.16	0.0233	Apln C3 Cd47 Clu Dcx Drd2 Ighm
GO:0000281	mitotic cytokinesis	2	2	0.33	0.0271	Cfl1 Son
GO:0000375	RNA splicing, via transesterification reactions	2	2	0.33	0.0271	Rbm39 Son
GO:0000377	RNA splicing, via transesterification reactions with bulged adenosine as nucleophile	2	2	0.33	0.0271	Rbm39 Son
GO:0000398	mRNA splicing, via spliceosome	2	2	0.33	0.0271	Rbm39 Son
GO:0001834	trophectodermal cell proliferation	2	2	0.33	0.0271	Grn Igf1
GO:0001976	nervous system process involved in regulation of systemic arterial blood pressure	2	2	0.33	0.0271	Drd2 Sod2
GO:0002029	desensitization of G protein-coupled receptor signaling pathway	2	2	0.33	0.0271	Apln Drd2
GO:0002031	G protein-coupled receptor internalization	2	2	0.33	0.0271	Apln Drd2
GO:0002693	positive regulation of cellular extravasation	2	2	0.33	0.0271	Cd47 Pecam1
GO:0006397	mRNA processing	2	2	0.33	0.0271	Rbm39 Son
GO:0006479	protein methylation	2	2	0.33	0.0271	Btg2 Ogt
GO:0006862	nucleotide transport	2	2	0.33	0.0271	Cd47 Gja1
GO:0007034	vacuolar transport	2	2	0.33	0.0271	Clu Grn
GO:0007041	lysosomal transport	2	2	0.33	0.0271	Clu Grn
GO:0008213	protein alkylation	2	2	0.33	0.0271	Btg2 Ogt
GO:0014005	microglia development	2	2	0.33	0.0271	Csf1r Itgam
GO:0015865	purine nucleotide transport	2	2	0.33	0.0271	Cd47 Gja1
GO:0015867	ATP transport	2	2	0.33	0.0271	Cd47 Gja1
GO:0015868	purine ribonucleotide transport	2	2	0.33	0.0271	Cd47 Gja1
GO:0022401	negative adaptation of signaling pathway	2	2	0.33	0.0271	Apln Drd2
GO:0023058	adaptation of signaling pathway	2	2	0.33	0.0271	Apln Drd2
GO:0030837	negative regulation of actin filament polymerization	2	2	0.33	0.0271	Cfl1 Pecam1
GO:0032878	regulation of establishment or maintenance of cell polarity	2	2	0.33	0.0271	Cfl1 Igf1
GO:0034392	negative regulation of smooth muscle cell apoptotic process	2	2	0.33	0.0271	Gapdh Igf1
GO:0035696	monocyte extravasation	2	2	0.33	0.0271	Cd47 Pecam1
GO:0046579	positive regulation of Ras protein signal transduction	2	2	0.33	0.0271	Gpr17 Igf1
GO:0048024	regulation of mRNA splicing, via spliceosome	2	2	0.33	0.0271	Rbm39 Son
GO:0050684	regulation of mRNA processing	2	2	0.33	0.0271	Rbm39 Son
GO:0051450	myoblast proliferation	2	2	0.33	0.0271	Csf1r Igf1
GO:0051503	adenine nucleotide transport	2	2	0.33	0.0271	Cd47 Gja1
GO:0061077	chaperone-mediated protein folding	2	2	0.33	0.0271	Clu Ptges3
GO:0061517	macrophage proliferation	2	2	0.33	0.0271	Clu Csf1r
GO:0061518	microglial cell proliferation	2	2	0.33	0.0271	Clu Csf1r
GO:0061640	cytoskeleton-dependent cytokinesis	2	2	0.33	0.0271	Cfl1 Son
GO:0070507	regulation of microtubule cytoskeleton organization	2	2	0.33	0.0271	Cdk5r1 Stmn2
GO:0090314	positive regulation of protein targeting to membrane	2	2	0.33	0.0271	Cdk5r1 Itgam
GO:0098801	regulation of renal system process	2	2	0.33	0.0271	Drd2 Gja1
GO:1901264	carbohydrate derivative transport	2	2	0.33	0.0271	Cd47 Gja1
GO:1901879	regulation of protein depolymerization	2	2	0.33	0.0271	Cfl1 Stmn2
GO:1901880	negative regulation of protein depolymerization	2	2	0.33	0.0271	Cfl1 Stmn2
GO:1901881	positive regulation of protein depolymerization	2	2	0.33	0.0271	Cfl1 Stmn2
GO:1903428	positive regulation of reactive oxygen species biosynthetic process	2	2	0.33	0.0271	Ogt Sod2
GO:1904073	regulation of trophectodermal cell proliferation	2	2	0.33	0.0271	Grn Igf1
GO:1904075	positive regulation of trophectodermal cell proliferation	2	2	0.33	0.0271	Grn Igf1
GO:1905460	negative regulation of vascular associated smooth muscle cell apoptotic process	2	2	0.33	0.0271	Gapdh Igf1
GO:2000288	positive regulation of myoblast proliferation	2	2	0.33	0.0271	Csf1r Igf1
GO:2000291	regulation of myoblast proliferation	2	2	0.33	0.0271	Csf1r Igf1
GO:0030282	bone mineralization	8	4	1.33	0.0284	Csf1r Gja1 Gpm6b Igf1
GO:0110053	regulation of actin filament organization	8	4	1.33	0.0284	Cd47 Cfl1 Gja1 Pecam1
GO:0032989	cellular component morphogenesis	33	10	5.48	0.0285	Alcam Cd9 Cdk5r1 Cfl1 Clu Csf1r Dcx Drd2 Gja1 Thbs4
GO:1901888	regulation of cell junction assembly	12	5	1.99	0.0327	Cfl1 Cldn5 Gja1 Gpm6b Ogt
GO:0006457	protein folding	5	3	0.83	0.0339	Clu Grn Ptges3
GO:0032259	methylation	5	3	0.83	0.0339	Btg2 Gamt Ogt
GO:0032922	circadian regulation of gene expression	5	3	0.83	0.0339	Drd2 Ogt Ppargc1a
GO:0051258	protein polymerization	5	3	0.83	0.0339	Cfl1 Pecam1 Stmn2
GO:0051494	negative regulation of cytoskeleton organization	5	3	0.83	0.0339	Cfl1 Pecam1 Stmn2
GO:0150077	regulation of neuroinflammatory response	5	3	0.83	0.0339	Csf1r Grn Igf1
GO:1903311	regulation of mRNA metabolic process	5	3	0.83	0.0339	Btg2 Rbm39 Son
GO:1903533	regulation of protein targeting	5	3	0.83	0.0339	Cdk5r1 Itgam Ogt
GO:0048699	generation of neurons	80	19	13.29	0.0359	Alcam Btg2 C3 Cdk5r1 Cfl1 Clu Csf1r Dcx Drd2 Gja1 Gpm6b Grn Jun Klk6 Pbx3 Sod2 Sox11 Stmn2 Thbs4
GO:0061564	axon development	25	8	4.15	0.0368	Alcam Cdk5r1 Csf1r Dcx Drd2 Gpm6b Grn Jun
GO:0032990	cell part morphogenesis	30	9	4.98	0.0406	Alcam Cdk5r1 Cfl1 Clu Csf1r Dcx Drd2 Gja1 Thbs4
GO:0048858	cell projection morphogenesis	30	9	4.98	0.0406	Alcam Cdk5r1 Cfl1 Clu Csf1r Dcx Drd2 Gja1 Thbs4
GO:0048880	sensory system development	30	9	4.98	0.0406	C3 Dcx Drd2 Gja1 Grn Itgam Jun Pbx3 Sox11
GO:0060627	regulation of vesicle-mediated transport	30	9	4.98	0.0406	Apln C3 Cd47 Cdk5r1 Clu Dcx Drd2 Ighm Itgam
GO:0120039	plasma membrane bounded cell projection morphogenesis	30	9	4.98	0.0406	Alcam Cdk5r1 Cfl1 Clu Csf1r Dcx Drd2 Gja1 Thbs4
GO:0150063	visual system development	30	9	4.98	0.0406	C3 Dcx Drd2 Gja1 Grn Itgam Jun Pbx3 Sox11
GO:0034329	cell junction assembly	21	7	3.49	0.0410	Cd9 Cfl1 Cldn5 Gja1 Gpm6b Ogt Pecam1
GO:0097435	supramolecular fiber organization	21	7	3.49	0.0410	Cd47 Cfl1 Clu Cnn3 Gja1 Pecam1 Stmn2
GO:0032502	developmental process	195	38	32.39	0.0430	Alcam Apln Btg2 C3 Cd47 Cd9 Cdk5r1 Cfl1 Cldn5 Clu Cma1 Csf1r Dcx Drd2 Gamt Gapdh Gja1 Gpm6b Grn Igf1 Ighm Il7r Itgam Jun Klk6 Ms4a1 Nfic Ogt Opalin Pbx3 Pecam1 Ppargc1a Ptges3 Sod2 Sox11 Stmn2 Thbs4 Tpt1
GO:0006897	endocytosis	40	11	6.64	0.0442	Apln C3 Cd47 Cd9 Clu Dcx Drd2 Grn Ighm Itgam Pecam1
GO:0007265	Ras protein signal transduction	9	4	1.49	0.0448	Gpr17 Igf1 Ogt Pecam1
GO:0021766	hippocampus development	9	4	1.49	0.0448	Btg2 Cdk5r1 Csf1r Dcx
GO:0031214	biomineral tissue development	9	4	1.49	0.0448	Csf1r Gja1 Gpm6b Igf1
GO:0048260	positive regulation of receptor-mediated endocytosis	9	4	1.49	0.0448	Apln C3 Clu Drd2
GO:0030029	actin filament-based process	26	8	4.32	0.0463	Cd47 Cdk5r1 Cfl1 Cnn3 Csf1r Gja1 Gpm6b Pecam1
GO:0001774	microglial cell activation	13	5	2.16	0.0466	Clu Csf1r Grn Itgam Jun
GO:0002269	leukocyte activation involved in inflammatory response	13	5	2.16	0.0466	Clu Csf1r Grn Itgam Jun
GO:0065008	regulation of biological quality	116	25	19.27	0.0479	Apln Aqp4 Btg2 Cd9 Cdk5r1 Cfl1 Cldn5 Clu Csf1r Dcx Dpp6 Drd2 Gapdh Gja1 Gpm6b Grn Igf1 Il7r Jun Ogt Pecam1 Ppargc1a Ptges3 Sod2 Sox11
GO:0030030	cell projection organization	61	15	10.13	0.0494	Alcam Btg2 Cdk5r1 Cfl1 Clu Csf1r Dcx Drd2 Gja1 Gpm6b Grn Jun Klk6 Stmn2 Thbs4
GO:0120036	plasma membrane bounded cell projection organization	61	15	10.13	0.0494	Alcam Btg2 Cdk5r1 Cfl1 Clu Csf1r Dcx Drd2 Gja1 Gpm6b Grn Jun Klk6 Stmn2 Thbs4
GO:0048468	cell development	128	27	21.26	0.0496	Alcam Btg2 C3 Cdk5r1 Cfl1 Cldn5 Clu Csf1r Dcx Drd2 Gja1 Gpm6b Grn Igf1 Ighm Il7r Itgam Jun Klk6 Ms4a1 Ogt Pbx3 Pecam1 Sod2 Sox11 Stmn2 Thbs4

## Sheet: Oligodendrocyte_increasing
GO.ID	Term	Annotated	Significant	Expected	Fisher	genes
GO:0008654	phospholipid biosynthetic process	8	5	1.33	0.0040	Agpat3 Agpat4 Mboat2 Pik3r1 Pisd
GO:0030258	lipid modification	8	5	1.33	0.0040	Akt1 Apod Mboat2 Mtor Sox9
GO:0044255	cellular lipid metabolic process	30	11	4.98	0.0041	Agpat3 Agpat4 Akt1 Apod Apoe Mboat2 Mtor Pik3r1 Pisd Sox9 Srebf1
GO:0006695	cholesterol biosynthetic process	3	3	0.5	0.0044	Apoe Msmo1 Srebf1
GO:0016126	sterol biosynthetic process	3	3	0.5	0.0044	Apoe Msmo1 Srebf1
GO:1902653	secondary alcohol biosynthetic process	3	3	0.5	0.0044	Apoe Msmo1 Srebf1
GO:1903828	negative regulation of protein localization	12	6	1.99	0.0066	Akt1 Apod Apoe Gpm6b Mtor Srebf1
GO:0006629	lipid metabolic process	50	15	8.31	0.0070	Agpat3 Agpat4 Akt1 Apod Apoe Fgfr3 Gstm1 Mboat2 Msmo1 Mtor Pik3r1 Pisd Sox9 Srebf1 Stub1
GO:0060491	regulation of cell projection assembly	6	4	1	0.0079	Akt1 Htt Mtor Pik3r1
GO:0120032	regulation of plasma membrane bounded cell projection assembly	6	4	1	0.0079	Akt1 Htt Mtor Pik3r1
GO:0150115	cell-substrate junction organization	6	4	1	0.0079	Apod Gpm6b Pik3r1 Vegfa
GO:0150116	regulation of cell-substrate junction organization	6	4	1	0.0079	Apod Gpm6b Pik3r1 Vegfa
GO:0021700	developmental maturation	16	7	2.66	0.0080	Akt1 C1qa Fgfr3 Mtor Nr4a2 Slc17a7 Vegfa
GO:0030030	cell projection organization	61	17	10.13	0.0090	Akt1 Apoe B2m Efnb2 Fgfr3 Gfap Gpm6b Htt Insr Itga1 Mtor Nr4a2 Olig1 Pik3r1 Tox Tubb3 Vegfa
GO:0120036	plasma membrane bounded cell projection organization	61	17	10.13	0.0090	Akt1 Apoe B2m Efnb2 Fgfr3 Gfap Gpm6b Htt Insr Itga1 Mtor Nr4a2 Olig1 Pik3r1 Tox Tubb3 Vegfa
GO:0044087	regulation of cellular component biogenesis	33	11	5.48	0.0097	Akt1 Apod Apoe Cd47 Gpm6b Htt Mtor Pik3r1 Sox9 Stub1 Vegfa
GO:0051129	negative regulation of cellular component organization	38	12	6.31	0.0110	Akt1 Apod Apoe B2m Cd47 Efnb2 Fgfr3 Gfap Mtor Pik3r1 Sox9 Vegfa
GO:0006644	phospholipid metabolic process	10	5	1.66	0.0136	Agpat3 Agpat4 Mboat2 Pik3r1 Pisd
GO:0008203	cholesterol metabolic process	4	3	0.66	0.0153	Apoe Msmo1 Srebf1
GO:0016125	sterol metabolic process	4	3	0.66	0.0153	Apoe Msmo1 Srebf1
GO:0030038	contractile actin filament bundle assembly	4	3	0.66	0.0153	Cd47 Mtor Pik3r1
GO:0042551	neuron maturation	4	3	0.66	0.0153	C1qa Mtor Nr4a2
GO:0043149	stress fiber assembly	4	3	0.66	0.0153	Cd47 Mtor Pik3r1
GO:0051492	regulation of stress fiber assembly	4	3	0.66	0.0153	Cd47 Mtor Pik3r1
GO:1902652	secondary alcohol metabolic process	4	3	0.66	0.0153	Apoe Msmo1 Srebf1
GO:0034440	lipid oxidation	7	4	1.16	0.0162	Akt1 Apod Mtor Sox9
GO:0071695	anatomical structure maturation	14	6	2.33	0.0162	Akt1 C1qa Fgfr3 Mtor Nr4a2 Vegfa
GO:0023057	negative regulation of signaling	55	15	9.14	0.0189	Akt1 Apod Apoe Cd47 Fgfr3 Htt Itga1 Mtor Nr4a2 Pmch Sox9 Srebf1 Stub1 Sulf2 Vegfa
GO:0045833	negative regulation of lipid metabolic process	11	5	1.83	0.0218	Akt1 Apod Apoe Sox9 Srebf1
GO:0031329	regulation of cellular catabolic process	23	8	3.82	0.0220	Akt1 Apoe Gfap Htt Insr Mtor Srebf1 Vegfa
GO:0044089	positive regulation of cellular component biogenesis	23	8	3.82	0.0220	Apoe Cd47 Htt Mtor Pik3r1 Sox9 Stub1 Vegfa
GO:0010648	negative regulation of cell communication	56	15	9.3	0.0225	Akt1 Apod Apoe Cd47 Fgfr3 Htt Itga1 Mtor Nr4a2 Pmch Sox9 Srebf1 Stub1 Sulf2 Vegfa
GO:0008610	lipid biosynthetic process	32	10	5.32	0.0228	Agpat3 Agpat4 Akt1 Apoe Mboat2 Msmo1 Mtor Pik3r1 Pisd Srebf1
GO:0002063	chondrocyte development	2	2	0.33	0.0271	Sox9 Sulf2
GO:0002686	negative regulation of leukocyte migration	2	2	0.33	0.0271	Akt1 Apod
GO:0006536	glutamate metabolic process	2	2	0.33	0.0271	Gad1 Gad2
GO:0006538	glutamate catabolic process	2	2	0.33	0.0271	Gad1 Gad2
GO:0009064	glutamine family amino acid metabolic process	2	2	0.33	0.0271	Gad1 Gad2
GO:0009065	glutamine family amino acid catabolic process	2	2	0.33	0.0271	Gad1 Gad2
GO:0034198	cellular response to amino acid starvation	2	2	0.33	0.0271	Cdkn1a Mtor
GO:0043489	RNA stabilization	2	2	0.33	0.0271	Mtor Vegfa
GO:0045540	regulation of cholesterol biosynthetic process	2	2	0.33	0.0271	Apoe Srebf1
GO:0046322	negative regulation of fatty acid oxidation	2	2	0.33	0.0271	Akt1 Sox9
GO:0048255	mRNA stabilization	2	2	0.33	0.0271	Mtor Vegfa
GO:0061383	trabecula morphogenesis	2	2	0.33	0.0271	Fgfr3 Vegfa
GO:0061430	bone trabecula morphogenesis	2	2	0.33	0.0271	Fgfr3 Vegfa
GO:0071542	dopaminergic neuron differentiation	2	2	0.33	0.0271	Nr4a2 Vegfa
GO:0071676	negative regulation of mononuclear cell migration	2	2	0.33	0.0271	Akt1 Apod
GO:0090181	regulation of cholesterol metabolic process	2	2	0.33	0.0271	Apoe Srebf1
GO:0090205	positive regulation of cholesterol metabolic process	2	2	0.33	0.0271	Apoe Srebf1
GO:0106118	regulation of sterol biosynthetic process	2	2	0.33	0.0271	Apoe Srebf1
GO:1901606	alpha-amino acid catabolic process	2	2	0.33	0.0271	Gad1 Gad2
GO:1902017	regulation of cilium assembly	2	2	0.33	0.0271	Akt1 Htt
GO:1902369	negative regulation of RNA catabolic process	2	2	0.33	0.0271	Mtor Vegfa
GO:1902373	negative regulation of mRNA catabolic process	2	2	0.33	0.0271	Mtor Vegfa
GO:1903312	negative regulation of mRNA metabolic process	2	2	0.33	0.0271	Mtor Vegfa
GO:1905939	regulation of gonad development	2	2	0.33	0.0271	Insr Sox9
GO:1990928	response to amino acid starvation	2	2	0.33	0.0271	Cdkn1a Mtor
GO:2000402	negative regulation of lymphocyte migration	2	2	0.33	0.0271	Akt1 Apod
GO:0009266	response to temperature stimulus	8	4	1.33	0.0284	Akt1 Mtor Pcsk1n Stub1
GO:0010498	proteasomal protein catabolic process	8	4	1.33	0.0284	Akt1 Apoe Stub1 Trim2
GO:0031396	regulation of protein ubiquitination	8	4	1.33	0.0284	Akt1 Fgfr3 Mtor Stub1
GO:0032091	negative regulation of protein binding	8	4	1.33	0.0284	Akt1 B2m Cdkn1a Stub1
GO:0048469	cell maturation	8	4	1.33	0.0284	C1qa Mtor Nr4a2 Vegfa
GO:1903320	regulation of protein modification by small protein conjugation or removal	8	4	1.33	0.0284	Akt1 Fgfr3 Mtor Stub1
GO:0016043	cellular component organization	160	33	26.58	0.0305	Akt1 Apod Apoe B2m C1qa Cd47 Cdkn1a Efnb2 Fgfr3 Gfap Gpm6b Htt Insr Itga1 Mat2a Mtor Neat1 Nr4a2 Olig1 Pik3r1 Pisd Slc17a7 Slc1a2 Son Sox9 Sparc Spock2 Srebf1 Stub1 Sulf2 Tox Tubb3 Vegfa
GO:0071840	cellular component organization or biogenesis	160	33	26.58	0.0305	Akt1 Apod Apoe B2m C1qa Cd47 Cdkn1a Efnb2 Fgfr3 Gfap Gpm6b Htt Insr Itga1 Mat2a Mtor Neat1 Nr4a2 Olig1 Pik3r1 Pisd Slc17a7 Slc1a2 Son Sox9 Sparc Spock2 Srebf1 Stub1 Sulf2 Tox Tubb3 Vegfa
GO:0048666	neuron development	63	16	10.46	0.0306	Akt1 Apoe B2m C1qa Efnb2 Fgfr3 Gfap Gpm6b Htt Itga1 Mtor Nr4a2 Olig1 Tox Tubb3 Vegfa
GO:0071496	cellular response to external stimulus	20	7	3.32	0.0313	Akt1 Cdkn1a Mtor Nr4a2 Slc1a2 Sox9 Srebf1
GO:0010506	regulation of autophagy	12	5	1.99	0.0327	Akt1 Gfap Htt Mtor Srebf1
GO:0016567	protein ubiquitination	12	5	1.99	0.0327	Akt1 Fgfr3 Mtor Stub1 Trim2
GO:0031345	negative regulation of cell projection organization	12	5	1.99	0.0327	Akt1 Apoe B2m Efnb2 Gfap
GO:0032446	protein modification by small protein conjugation	12	5	1.99	0.0327	Akt1 Fgfr3 Mtor Stub1 Trim2
GO:0070647	protein modification by small protein conjugation or removal	12	5	1.99	0.0327	Akt1 Fgfr3 Mtor Stub1 Trim2
GO:0002062	chondrocyte differentiation	5	3	0.83	0.0339	Mboat2 Sox9 Sulf2
GO:0002090	regulation of receptor internalization	5	3	0.83	0.0339	Efnb2 Insr Vegfa
GO:0006820	monoatomic anion transport	5	3	0.83	0.0339	Mtor Slc17a7 Slc1a2
GO:0007044	cell-substrate junction assembly	5	3	0.83	0.0339	Apod Gpm6b Vegfa
GO:0007173	epidermal growth factor receptor signaling pathway	5	3	0.83	0.0339	Akt1 Itga1 Sox9
GO:0009408	response to heat	5	3	0.83	0.0339	Akt1 Mtor Stub1
GO:0032231	regulation of actin filament bundle assembly	5	3	0.83	0.0339	Cd47 Mtor Pik3r1
GO:0038127	ERBB signaling pathway	5	3	0.83	0.0339	Akt1 Itga1 Sox9
GO:0043648	dicarboxylic acid metabolic process	5	3	0.83	0.0339	Gad1 Gad2 Htt
GO:0046320	regulation of fatty acid oxidation	5	3	0.83	0.0339	Akt1 Mtor Sox9
GO:0048041	focal adhesion assembly	5	3	0.83	0.0339	Apod Gpm6b Vegfa
GO:0048844	artery morphogenesis	5	3	0.83	0.0339	Apoe Efnb2 Vegfa
GO:0051017	actin filament bundle assembly	5	3	0.83	0.0339	Cd47 Mtor Pik3r1
GO:0051893	regulation of focal adhesion assembly	5	3	0.83	0.0339	Apod Gpm6b Vegfa
GO:0060840	artery development	5	3	0.83	0.0339	Apoe Efnb2 Vegfa
GO:0061572	actin filament bundle organization	5	3	0.83	0.0339	Cd47 Mtor Pik3r1
GO:0090109	regulation of cell-substrate junction assembly	5	3	0.83	0.0339	Apod Gpm6b Vegfa
GO:0110020	regulation of actomyosin structure organization	5	3	0.83	0.0339	Cd47 Mtor Pik3r1
GO:0120034	positive regulation of plasma membrane bounded cell projection assembly	5	3	0.83	0.0339	Htt Mtor Pik3r1
GO:1902115	regulation of organelle assembly	5	3	0.83	0.0339	Akt1 Htt Mtor
GO:1903311	regulation of mRNA metabolic process	5	3	0.83	0.0339	Mtor Son Vegfa
GO:0009894	regulation of catabolic process	34	10	5.65	0.0352	Akt1 Apoe Gfap Htt Insr Mtor Sox9 Srebf1 Stub1 Vegfa
GO:0061564	axon development	25	8	4.15	0.0368	Apoe Efnb2 Fgfr3 Gpm6b Nr4a2 Olig1 Tubb3 Vegfa
GO:0031175	neuron projection development	54	14	8.97	0.0375	Akt1 Apoe B2m Efnb2 Fgfr3 Gfap Gpm6b Itga1 Mtor Nr4a2 Olig1 Tox Tubb3 Vegfa
GO:0044248	cellular catabolic process	44	12	7.31	0.0376	Akt1 Apoe Gad1 Gad2 Gfap Gstm1 Htt Insr Mtor Srebf1 Stub1 Vegfa
GO:0009968	negative regulation of signal transduction	49	13	8.14	0.0378	Akt1 Apod Apoe Cd47 Fgfr3 Htt Itga1 Mtor Nr4a2 Sox9 Stub1 Sulf2 Vegfa
GO:0043603	amide metabolic process	30	9	4.98	0.0406	Akt1 Apoe Gad1 Gad2 Htt Mtor Pcsk1n Slc1a2 Trim2
GO:0009896	positive regulation of catabolic process	21	7	3.49	0.0410	Akt1 Apoe Htt Insr Mtor Sox9 Stub1
GO:0097435	supramolecular fiber organization	21	7	3.49	0.0410	Apoe B2m Cd47 Gfap Htt Mtor Pik3r1
GO:0050680	negative regulation of epithelial cell proliferation	17	6	2.82	0.0445	Apoe B2m Efnb2 Fgfr3 Sox9 Sparc
GO:0010977	negative regulation of neuron projection development	9	4	1.49	0.0448	Apoe B2m Efnb2 Gfap
GO:0016071	mRNA metabolic process	9	4	1.49	0.0448	Mtor Son Srebf1 Vegfa
GO:0030031	cell projection assembly	9	4	1.49	0.0448	Akt1 Htt Mtor Pik3r1
GO:0051216	cartilage development	9	4	1.49	0.0448	Fgfr3 Mboat2 Sox9 Sulf2
GO:0120031	plasma membrane bounded cell projection assembly	9	4	1.49	0.0448	Akt1 Htt Mtor Pik3r1
GO:0043393	regulation of protein binding	13	5	2.16	0.0466	Akt1 Apoe B2m Cdkn1a Stub1
GO:0046486	glycerolipid metabolic process	13	5	2.16	0.0466	Apoe Mboat2 Pik3r1 Pisd Srebf1

## Sheet: Oligodendrocyte_decreasing
GO.ID	Term	Annotated	Significant	Expected	Fisher	genes
GO:0021543	pallium development	12	8	1.99	0.00010	Cdk5r1 Csf1r Dcx Drd1 Egfr Nr2e1 Prox1 Sox2
GO:0021537	telencephalon development	18	10	2.99	0.00010	Atp1a2 Cdk5r1 Csf1r Dcx Drd1 Drd2 Egfr Nr2e1 Prox1 Sox2
GO:0021761	limbic system development	10	7	1.66	0.00019	Atp1a2 Cdk5r1 Csf1r Dcx Drd1 Nr2e1 Prox1
GO:0021766	hippocampus development	9	6	1.49	0.00090	Cdk5r1 Csf1r Dcx Drd1 Nr2e1 Prox1
GO:0021987	cerebral cortex development	7	5	1.16	0.00170	Cdk5r1 Dcx Egfr Nr2e1 Sox2
GO:0042310	vasoconstriction	7	5	1.16	0.00170	Acta2 Atp1a2 Drd1 Egfr Gja1
GO:0021795	cerebral cortex cell migration	5	4	0.83	0.00300	Cdk5r1 Dcx Egfr Nr2e1
GO:0021953	central nervous system neuron differentiation	14	7	2.33	0.00315	Csf1r Dcx Drd1 Drd2 Nr2e1 Prox1 Sox2
GO:0001764	neuron migration	11	6	1.83	0.00376	Cdk5r1 Dcx Drd1 Drd2 Gja1 Stat3
GO:0021872	forebrain generation of neurons	8	5	1.33	0.00396	Csf1r Dcx Nr2e1 Prox1 Sox2
GO:0032941	secretion by tissue	3	3	0.5	0.00435	Aqp4 Egfr Gja1
GO:0061029	eyelid development in camera-type eye	3	3	0.5	0.00435	Egfr Jun Sox11
GO:0030900	forebrain development	27	10	4.48	0.00593	Atp1a2 Cdk5r1 Csf1r Dcx Drd1 Drd2 Egfr Nr2e1 Prox1 Sox2
GO:0043010	camera-type eye development	27	10	4.48	0.00593	Dcx Drd2 Egfr Gja1 Jun Nr2e1 Prox1 Sox11 Sox2 Stat3
GO:0030182	neuron differentiation	75	20	12.46	0.00710	Cdk5r1 Cfl1 Chat Clu Csf1r Dcx Drd1 Drd2 Egfr Gja1 H2-D1 Jun Klk6 Nr2e1 Prox1 Sod2 Sox11 Sox2 Stat3 Stmn2
GO:0019229	regulation of vasoconstriction	6	4	1	0.00790	Atp1a2 Drd1 Egfr Gja1
GO:0021542	dentate gyrus development	6	4	1	0.00790	Csf1r Drd1 Nr2e1 Prox1
GO:0021954	central nervous system neuron development	6	4	1	0.00790	Dcx Drd1 Drd2 Nr2e1
GO:0031333	negative regulation of protein-containing complex assembly	6	4	1	0.00790	Cfl1 Clu Stmn2 Syt11
GO:0001654	eye development	28	10	4.65	0.00805	Dcx Drd2 Egfr Gja1 Jun Nr2e1 Prox1 Sox11 Sox2 Stat3
GO:0032989	cellular component morphogenesis	33	11	5.48	0.00970	Cdk5r1 Cfl1 Clu Csf1r Dcx Drd2 Egfr Enpp2 Gja1 Nr2e1 Prox1
GO:0090066	regulation of anatomical structure size	25	9	4.15	0.01153	Acta2 Aqp4 Atp1a2 Cfl1 Dcx Drd1 Egfr Gja1 Sod2
GO:0000902	cell morphogenesis	39	12	6.48	0.01386	Cdk5r1 Cfl1 Clu Csf1r Dcx Drd2 Egfr Enpp2 Gja1 Ighm Nr2e1 Prox1
GO:0032990	cell part morphogenesis	30	10	4.98	0.01400	Cdk5r1 Cfl1 Clu Csf1r Dcx Drd2 Egfr Enpp2 Gja1 Nr2e1
GO:0048858	cell projection morphogenesis	30	10	4.98	0.01400	Cdk5r1 Cfl1 Clu Csf1r Dcx Drd2 Egfr Enpp2 Gja1 Nr2e1
GO:0048880	sensory system development	30	10	4.98	0.01400	Dcx Drd2 Egfr Gja1 Jun Nr2e1 Prox1 Sox11 Sox2 Stat3
GO:0120039	plasma membrane bounded cell projection morphogenesis	30	10	4.98	0.01400	Cdk5r1 Cfl1 Clu Csf1r Dcx Drd2 Egfr Enpp2 Gja1 Nr2e1
GO:0150063	visual system development	30	10	4.98	0.01400	Dcx Drd2 Egfr Gja1 Jun Nr2e1 Prox1 Sox11 Sox2 Stat3
GO:0015872	dopamine transport	4	3	0.66	0.01534	Drd1 Drd2 Syt11
GO:0021799	cerebral cortex radially oriented cell migration	4	3	0.66	0.01534	Cdk5r1 Dcx Nr2e1
GO:0021801	cerebral cortex radial glia-guided migration	4	3	0.66	0.01534	Cdk5r1 Dcx Nr2e1
GO:0021819	layer formation in cerebral cortex	4	3	0.66	0.01534	Cdk5r1 Dcx Nr2e1
GO:0021988	olfactory lobe development	4	3	0.66	0.01534	Atp1a2 Csf1r Nr2e1
GO:0022030	telencephalon glial cell migration	4	3	0.66	0.01534	Cdk5r1 Dcx Nr2e1
GO:0042743	hydrogen peroxide metabolic process	4	3	0.66	0.01534	Cat Sod2 Stat3
GO:1900037	regulation of cellular response to hypoxia	4	3	0.66	0.01534	Drd1 Drd2 Stat3
GO:0006939	smooth muscle contraction	7	4	1.16	0.01616	Acta2 Atp1a2 Drd1 Drd2
GO:0021879	forebrain neuron differentiation	7	4	1.16	0.01616	Csf1r Dcx Prox1 Sox2
GO:0048813	dendrite morphogenesis	7	4	1.16	0.01616	Cdk5r1 Cfl1 Dcx Nr2e1
GO:0071248	cellular response to metal ion	7	4	1.16	0.01616	Egfr Jun Sox2 Syt11
GO:0048699	generation of neurons	80	20	13.29	0.01641	Cdk5r1 Cfl1 Chat Clu Csf1r Dcx Drd1 Drd2 Egfr Gja1 H2-D1 Jun Klk6 Nr2e1 Prox1 Sod2 Sox11 Sox2 Stat3 Stmn2
GO:0032970	regulation of actin filament-based process	18	7	2.99	0.01690	Acta2 Atp1a2 Cdk5r1 Cfl1 Csf1r Gja1 Prox1
GO:0022008	neurogenesis	92	22	15.28	0.01953	Cdk5r1 Cfl1 Chat Clu Csf1r Dcx Drd1 Drd2 Egfr Enpp2 Gja1 H2-D1 Jun Klk6 Nr2e1 Opalin Prox1 Sod2 Sox11 Sox2 Stat3 Stmn2
GO:0048812	neuron projection morphogenesis	27	9	4.48	0.02009	Cdk5r1 Cfl1 Clu Csf1r Dcx Drd2 Egfr Gja1 Nr2e1
GO:0007399	nervous system development	109	25	18.11	0.02014	Atp1a2 Cdk5r1 Cfl1 Chat Cldn11 Cldn5 Clu Csf1r Dcx Drd1 Drd2 Egfr Enpp2 Gja1 H2-D1 Jun Klk6 Nr2e1 Opalin Prox1 Sod2 Sox11 Sox2 Stat3 Stmn2
GO:0001976	nervous system process involved in regulation of systemic arterial blood pressure	2	2	0.33	0.02712	Drd2 Sod2
GO:0010728	regulation of hydrogen peroxide biosynthetic process	2	2	0.33	0.02712	Sod2 Stat3
GO:0014046	dopamine secretion	2	2	0.33	0.02712	Drd2 Syt11
GO:0014059	regulation of dopamine secretion	2	2	0.33	0.02712	Drd2 Syt11
GO:0014821	phasic smooth muscle contraction	2	2	0.33	0.02712	Drd1 Drd2
GO:0021764	amygdala development	2	2	0.33	0.02712	Atp1a2 Nr2e1
GO:0021772	olfactory bulb development	2	2	0.33	0.02712	Csf1r Nr2e1
GO:0021826	substrate-independent telencephalic tangential migration	2	2	0.33	0.02712	Drd1 Drd2
GO:0021830	interneuron migration from the subpallium to the cortex	2	2	0.33	0.02712	Drd1 Drd2
GO:0021843	substrate-independent telencephalic tangential interneuron migration	2	2	0.33	0.02712	Drd1 Drd2
GO:0021853	cerebral cortex GABAergic interneuron migration	2	2	0.33	0.02712	Drd1 Drd2
GO:0021894	cerebral cortex GABAergic interneuron development	2	2	0.33	0.02712	Drd1 Drd2
GO:0030432	peristalsis	2	2	0.33	0.02712	Drd1 Drd2
GO:0031279	regulation of cyclase activity	2	2	0.33	0.02712	Drd1 Drd2
GO:0033602	negative regulation of dopamine secretion	2	2	0.33	0.02712	Drd2 Syt11
GO:0042321	negative regulation of circadian sleep/wake cycle, sleep	2	2	0.33	0.02712	Drd1 Drd2
GO:0042754	negative regulation of circadian rhythm	2	2	0.33	0.02712	Drd1 Drd2
GO:0045657	positive regulation of monocyte differentiation	2	2	0.33	0.02712	Cd4 Jun
GO:0045761	regulation of adenylate cyclase activity	2	2	0.33	0.02712	Drd1 Drd2
GO:0050665	hydrogen peroxide biosynthetic process	2	2	0.33	0.02712	Sod2 Stat3
GO:0051481	negative regulation of cytosolic calcium ion concentration	2	2	0.33	0.02712	Atp1a2 Drd2
GO:0060158	phospholipase C-activating dopamine receptor signaling pathway	2	2	0.33	0.02712	Drd1 Drd2
GO:0060788	ectodermal placode formation	2	2	0.33	0.02712	Prox1 Sox2
GO:0060900	embryonic camera-type eye formation	2	2	0.33	0.02712	Prox1 Sox11
GO:0061077	chaperone-mediated protein folding	2	2	0.33	0.02712	Clu Ptges3
GO:0061517	macrophage proliferation	2	2	0.33	0.02712	Clu Csf1r
GO:0061518	microglial cell proliferation	2	2	0.33	0.02712	Clu Csf1r
GO:0070507	regulation of microtubule cytoskeleton organization	2	2	0.33	0.02712	Cdk5r1 Stmn2
GO:0071696	ectodermal placode development	2	2	0.33	0.02712	Prox1 Sox2
GO:0071697	ectodermal placode morphogenesis	2	2	0.33	0.02712	Prox1 Sox2
GO:0071875	adrenergic receptor signaling pathway	2	2	0.33	0.02712	Drd1 Drd2
GO:0071880	adenylate cyclase-activating adrenergic receptor signaling pathway	2	2	0.33	0.02712	Drd1 Drd2
GO:0097237	cellular response to toxic substance	2	2	0.33	0.02712	Cat Sod2
GO:0098754	detoxification	2	2	0.33	0.02712	Cat Sod2
GO:0098801	regulation of renal system process	2	2	0.33	0.02712	Drd2 Gja1
GO:0098869	cellular oxidant detoxification	2	2	0.33	0.02712	Cat Sod2
GO:0099010	modification of postsynaptic structure	2	2	0.33	0.02712	Cfl1 Drd1
GO:0099563	modification of synaptic structure	2	2	0.33	0.02712	Cfl1 Drd1
GO:0140115	export across plasma membrane	2	2	0.33	0.02712	Atp1a2 Gja1
GO:1901879	regulation of protein depolymerization	2	2	0.33	0.02712	Cfl1 Stmn2
GO:1901880	negative regulation of protein depolymerization	2	2	0.33	0.02712	Cfl1 Stmn2
GO:1901881	positive regulation of protein depolymerization	2	2	0.33	0.02712	Cfl1 Stmn2
GO:1990748	cellular detoxification	2	2	0.33	0.02712	Cat Sod2
GO:2001223	negative regulation of neuron migration	2	2	0.33	0.02712	Drd2 Stat3
GO:0001662	behavioral fear response	8	4	1.33	0.02836	Atp1a2 Drd1 Gja1 Nr2e1
GO:0002088	lens development in camera-type eye	8	4	1.33	0.02836	Gja1 Prox1 Sox11 Sox2
GO:0002209	behavioral defense response	8	4	1.33	0.02836	Atp1a2 Drd1 Gja1 Nr2e1
GO:0008344	adult locomotory behavior	8	4	1.33	0.02836	Atp1a2 Chat Drd1 Drd2
GO:0042596	fear response	8	4	1.33	0.02836	Atp1a2 Drd1 Gja1 Nr2e1
GO:0071241	cellular response to inorganic substance	8	4	1.33	0.02836	Egfr Jun Sox2 Syt11
GO:0048666	neuron development	63	16	10.46	0.03065	Cdk5r1 Cfl1 Chat Clu Csf1r Dcx Drd1 Drd2 Egfr Gja1 H2-D1 Jun Klk6 Nr2e1 Sod2 Stmn2
GO:0016358	dendrite development	12	5	1.99	0.03274	Cdk5r1 Cfl1 Chat Dcx Nr2e1
GO:0060041	retina development in camera-type eye	12	5	1.99	0.03274	Dcx Nr2e1 Prox1 Sox2 Stat3
GO:1902903	regulation of supramolecular fiber organization	12	5	1.99	0.03274	Cfl1 Clu Gja1 Prox1 Stmn2
GO:0051493	regulation of cytoskeleton organization	16	6	2.66	0.03299	Cdk5r1 Cfl1 Csf1r Gja1 Prox1 Stmn2
GO:0002089	lens morphogenesis in camera-type eye	5	3	0.83	0.03386	Prox1 Sox11 Sox2
GO:0006575	cellular modified amino acid metabolic process	5	3	0.83	0.03386	Aldh1l1 Crym Gamt
GO:0007589	body fluid secretion	5	3	0.83	0.03386	Aqp4 Egfr Gja1
GO:0007628	adult walking behavior	5	3	0.83	0.03386	Chat Drd1 Drd2
GO:0021895	cerebral cortex neuron differentiation	5	3	0.83	0.03386	Drd1 Drd2 Nr2e1
GO:0046686	response to cadmium ion	5	3	0.83	0.03386	Egfr Jun Sox2
GO:0060042	retina morphogenesis in camera-type eye	5	3	0.83	0.03386	Prox1 Sox2 Stat3
GO:0071276	cellular response to cadmium ion	5	3	0.83	0.03386	Egfr Jun Sox2
GO:0090659	walking behavior	5	3	0.83	0.03386	Chat Drd1 Drd2
GO:2001222	regulation of neuron migration	5	3	0.83	0.03386	Drd1 Drd2 Stat3
GO:0045597	positive regulation of cell differentiation	69	17	11.46	0.03439	Cd4 Cldn5 Clu Csf1r Dcx Drd2 Egfr Enpp2 Gja1 Jun Nr2e1 Prox1 Socs3 Sod2 Sox11 Sox2 Stat3
GO:0031175	neuron projection development	54	14	8.97	0.03747	Cdk5r1 Cfl1 Chat Clu Csf1r Dcx Drd2 Egfr Gja1 H2-D1 Jun Klk6 Nr2e1 Stmn2
GO:0007417	central nervous system development	60	15	9.97	0.04273	Atp1a2 Cdk5r1 Clu Csf1r Dcx Drd1 Drd2 Egfr Enpp2 Nr2e1 Opalin Prox1 Sox11 Sox2 Stat3
GO:0007423	sensory organ development	35	10	5.81	0.04294	Dcx Drd2 Egfr Gja1 Jun Nr2e1 Prox1 Sox11 Sox2 Stat3
GO:0035150	regulation of tube size	17	6	2.82	0.04453	Acta2 Atp1a2 Drd1 Egfr Gja1 Sod2
GO:0035296	regulation of tube diameter	17	6	2.82	0.04453	Acta2 Atp1a2 Drd1 Egfr Gja1 Sod2
GO:0097746	blood vessel diameter maintenance	17	6	2.82	0.04453	Acta2 Atp1a2 Drd1 Egfr Gja1 Sod2
GO:0030029	actin filament-based process	26	8	4.32	0.04635	Acta2 Atp1a2 Cdk5r1 Cfl1 Cnn3 Csf1r Gja1 Prox1
GO:0030030	cell projection organization	61	15	10.13	0.04942	Cdk5r1 Cfl1 Chat Clu Csf1r Dcx Drd2 Egfr Enpp2 Gja1 H2-D1 Jun Klk6 Nr2e1 Stmn2
GO:0120036	plasma membrane bounded cell projection organization	61	15	10.13	0.04942	Cdk5r1 Cfl1 Chat Clu Csf1r Dcx Drd2 Egfr Enpp2 Gja1 H2-D1 Jun Klk6 Nr2e1 Stmn2

[truncated: 18 more sheets: OPC_increasing, OPC_decreasing, Endothelial_increasing, Endothelial_decreasing, Pericyte_increasing, Pericyte_decreasing, VSMC_increasing, VSMC_decreasing, Ependymal_increasing, Ependymal_decreasing, Neuroblast_increasing, Neuroblast_decreasing, NSC_increasing, NSC_decreasing, Macrophage_increasing, Macrophage_decreasing, T cell_increasing, T cell_decreasing]
