# Supplementary material for: Spatiotemporal transcriptomic profiling and modeling of mouse brain at single-cell resolution reveals cell proximity effects of aging and rejuvenation
Source: bioRxiv. 2024 Jul 19:2024.07.16.603809. Preprint. [Version 1] doi: 10.1101/2024.07.16.603809 (PMC11275735; doi:10.1101/2024.07.16.603809)
Supplement: Supplement 16 [file media-16.xlsx]

## Sheet: Number of near cells
	Astrocyte	Endothelial	Ependymal	Macrophage	Microglia	NSC	Neuroblast	Neuron-Excitatory	Neuron-MSN	OPC	Oligodendrocyte	Pericyte	T cell	VSMC
Number "Near" T cell	433	342	41	151	198	14	22	387	190	44	787	73	90	334
Number "Near" NSC	949	277	936	11	135	33	564	5	242	87	702	72	8	11
